# Supplementary material for: Morphological and genetic differences in legs of a polygamous beetle between sexes, Glenea cantor (Coleopter: Cerambycidae: Lamiinae)
Source: PLoS One. 2024 Feb 8;19(2):e0297365. doi: 10.1371/journal.pone.0297365 (PMC10852293; doi:10.1371/journal.pone.0297365)
Supplement: S1 File — (XLSX) [file pone.0297365.s001.xlsx]

## Sheet: Measurements for fore-leg 
Supplementary table 1. Measurements for fore-leg of Glenea cantor Fabricius
Sex	NO.	Segment of tarsus
		Coxa	Trochanter	Femur	Tibia	Tarsus
♀	1	0.388	0.433	3.3184	3.1227	1.7252
	1	0.331	0.412	3.1247	2.9262	1.5636
	1	0.427	0.443	3.3923	3.1375	1.8117
	1	0.404	0.465	3.3158	2.8279	1.7272
	1	0.39325	0.438859	3.3633	3.1258	1.7633
	1	0.355152	0.442062	3.3527	3.1035	1.7252
	1	0.417043	0.43267	3.3132	3.1824	1.7523
	1	0.382836	0.440641	3.1421	2.9539	1.5632
	1	0.391274	0.436654	3.3464	2.8742	1.7852
	1	0.356593	0.443856	3.3663	3.1746	1.7731
♂	2	0.392	0.388	2.7493	2.6095	1.5852
	2	0.367	0.418	2.5834	2.5537	1.4676
	2	0.377286	0.373436	2.6461	2.5215	1.3252
	2	0.37389	0.425847	2.6319	2.5073	1.3195
	2	0.392485	0.38848	2.7527	2.6243	1.5902
	2	0.392599	0.447157	2.7636	2.6152	1.5644
	2	0.398245	0.394181	2.7931	2.6639	1.6142
	2	0.361204	0.411398	2.5426	2.5402	1.4428
	2	0.39257	0.388565	2.7533	2.6313	1.4286
	2	0.389644	0.443791	2.7428	2.6144	1.5236

## Sheet:  Measurements for mid-leg
Supplementary table 2. Measurements for mid-leg of Glenea cantor Fabricius
Sex	NO.	Segment of tarsus
		Coxa	Trochanter	Femur	Tibia	Tarsus
♀	1	0.382836	0.38848	3.4036	3.3157	1.7622
	2	0.391274	0.403	3.5153	3.2732	2.0246
	3	0.39585	0.398626	3.5193	3.4023	1.8359
	4	0.381601	0.375285	3.4284	3.0481	1.9077
	5	0.38954	0.39176	3.4632	3.3437	1.7527
	6	0.38149	0.40811	3.4274	3.3147	1.7317
	7	0.38521	0.388222	3.4247	3.3135	1.7258
	8	0.397841	0.398469	3.5743	3.2364	2.0431
	9	0.387335	0.374291	3.4436	3.1946	1.9637
	10	0.387178	0.414142	3.4785	3.3637	1.7738
♂	1	0.392	0.412	3.4098	2.7324	1.8102
	2	0.337	0.386654	2.7349	2.5947	1.3544
	3	0.359776	0.416523	3.1295	2.7624	1.7262
	4	0.384071	0.40619	3.1169	2.7258	1.7128
	5	0.392379	0.415061	3.4131	2.7527	1.6733
	6	0.425892	0.406115	3.4563	2.7253	1.8425
	7	0.395092	0.41972	3.4367	2.7836	1.8827
	8	0.334252	0.377891	2.7126	2.5359	1.3521
	9	0.36849	0.430124	3.2053	2.8526	1.7859
	10	0.419251	0.406175	3.4024	2.7257	1.6372

## Sheet: Measurements for hind-leg
Supplementary table 3. Measurements for hind-leg of Glenea cantor Fabricius
Sex	NO.	Segment of tarsus
		Coxa	Trochanter	Femur	Tibia	Tarsus
♀	1	0.324	0.352	4.7634	4.4366	1.8362
	2	0.282	0.413	4.9734	4.5154	1.9853
	3	0.457	0.492	4.7249	4.7241	2.1526
	4	0.481	0.476	4.7327	4.4633	1.8258
	5	0.321619	0.349414	4.7284	4.4024	1.9214
	6	0.267904	0.392356	4.7248	4.4245	1.8637
	7	0.479033	0.515721	4.9527	4.5328	1.8168
	8	0.501184	0.495975	4.9313	4.6732	2.2681
	9	0.319932	0.347581	4.7036	4.7363	2.1363
	10	0.267955	0.392431	4.7257	4.4265	1.8664
♂	1	0.288	0.318	4.2408	4.0267	1.7451
	2	0.441	0.342	4.5944	4.6268	1.7576
	3	0.282098	0.311484	4.1539	4.0345	2.0426
	4	0.409209	0.317346	4.2632	4.0736	1.7737
	5	0.28766	0.317625	4.2358	4.0426	1.7436
	6	0.408201	0.316564	4.2527	4.0523	1.7256
	7	0.306533	0.338464	4.5137	4.5148	1.7985
	8	0.436133	0.338226	4.5437	4.5269	1.8027
	9	0.284849	0.314521	4.1944	4.0831	2.0898
	10	0.407146	0.315746	4.2417	4.0278	1.7225

## Sheet: Important gene
Supplementary table 4. A selection of key genes identified in the leg tissue of Glenea cantor Fabricius
	gene_id	F_leg_readcount	M_leg_readcount	log2FoldChange	Fold Change	pval	padj	significant	Gene Length	NR GI	NR ID	NR Score	NR Evalue	NR Description	NT GI	NT ID	NT Score	NT Evalue	NT Description	KO ID	KO Name	KO Description	Http Link	Swissprot ID	Swissprot Score	Swissprot Evalue	Swissprot Description	PFAM ID	PFAM description	Gene Ontology Biological Pathway	BP Description	Gene Ontology Molecular Function	MF Description	Gene Ontology Cellular Component	CC Description	KOG ID	KOG Description
chemosensoy protein	Cluster-58185.38227	67.0196	8.65141	2.9393	7.67039	3.8798e-08	9.6754e-06	TRUE	1749	11970180	PRP84083.1	293	1.3e-23	putative RTA1 domain protein [Planoprotostelium fungivorum]	--	--	--	--	--	--	--	--	--	A6ZNQ4	444	1.5e-42	Sphingoid long-chain base transporter RSB1 OS=Saccharomyces cerevisiae (strain YJM789) GN=RSB1 PE=3 SV=2	PF04479//PF03125	RTA1 like protein//C. elegans Sre G protein-coupled chemoreceptor	GO:0006950//GO:0007606	response to stress//sensory perception of chemical stimulus	--	--	GO:0016021	integral component of membrane	--	--
	Cluster-58185.20033	154.376	390.57	-1.3365	0.39598	1.073e-06	0.00017115	TRUE	2582	529654	NP_001039280.1	437	4e-40	chemosensory protein 12 precursor [Tribolium castaneum]	--	--	--	--	--	--	--	--	--	Q9W1C9	323	2.4e-28	Ejaculatory bulb-specific protein 3 OS=Drosophila melanogaster GN=PebIII PE=1 SV=2	PF03283	Pectinacetylesterase	--	--	GO:0016787	hydrolase activity	--	--	--	--
	Cluster-58185.2338	32.4517	107.37	-1.7263	0.302226	1.174e-05	0.0012938	TRUE	1565	11577683	AUF72993.1	458	8.8e-43	chemosensory protein [Anoplophora chinensis]	XM_018707489.1	XM_018707489	187	1.02499e-90	PREDICTED: Anoplophora glabripennis uncharacterized LOC108904811 (LOC108904811), mRNA	--	--	--	--	--	--	--	--	--	--	--	--	--	--	--	--	--	--
	gene_id	F_leg_readcount	M_leg_readcount	log2FoldChange	Fold Change	pval	padj	significant	Gene Length	NR GI	NR ID	NR Score	NR Evalue	NR Description	NT GI	NT ID	NT Score	NT Evalue	NT Description	KO ID	KO Name	KO Description	Http Link	Swissprot ID	Swissprot Score	Swissprot Evalue	Swissprot Description	PFAM ID	PFAM description	Gene Ontology Biological Pathway	BP Description	Gene Ontology Molecular Function	MF Description	Gene Ontology Cellular Component	CC Description	KOG ID	KOG Description
Response protein	Cluster-58185.38227	67.0196	8.65141	2.9393	7.67039	3.8798e-08	9.6754e-06	TRUE	1749	11970180	PRP84083.1	293	1.3e-23	putative RTA1 domain protein [Planoprotostelium fungivorum]	--	--	--	--	--	--	--	--	--	A6ZNQ4	444	1.5e-42	Sphingoid long-chain base transporter RSB1 OS=Saccharomyces cerevisiae (strain YJM789) GN=RSB1 PE=3 SV=2	PF04479//PF03125	RTA1 like protein//C. elegans Sre G protein-coupled chemoreceptor	GO:0006950//GO:0007606	response to stress//sensory perception of chemical stimulus	--	--	GO:0016021	integral component of membrane	--	--
	Cluster-58185.9653	5.42169	62.8086	-3.5599	0.0847936	2.0847e-07	4.1583e-05	TRUE	3415	9610520	XP_018571570.1	1620	3.5e-177	facilitated trehalose transporter Tret1 [Anoplophora glabripennis]	--	--	--	--	--	--	--	--	--	A9ZSY3	597	5.4e-60	Facilitated trehalose transporter Tret1 OS=Bombyx mori GN=Tret1 PE=1 SV=1	PF07690//PF12153//PF00083//PF03586	Major Facilitator Superfamily//LPS binding domain of CAP18 (C terminal)//Sugar (and other) transporter//Herpesvirus UL36 tegument protein	GO:0042742//GO:0006508//GO:0039693//GO:0055085	defense response to bacterium//proteolysis//viral DNA genome replication//transmembrane transport	GO:0019784//GO:0022857	NEDD8-specific protease activity//transmembrane transporter activity	GO:0016021	integral component of membrane	--	--
	Cluster-66806.0	85.2015	15.816	2.4312	5.39342	2.1316e-07	4.2094e-05	TRUE	604	11964881	PRP78784.1	176	1.7e-10	Grg1 protein [Planoprotostelium fungivorum]	--	--	--	--	--	--	--	--	--	P22151	170	3.1e-11	Glucose-repressible gene protein OS=Neurospora crassa (strain ATCC 24698 / 74-OR23-1A / CBS 708.71 / DSM 1257 / FGSC 987) GN=grg-1 PE=2 SV=1	PF04119//PF09458//PF01442	Heat shock protein 9/12//H-type lectin domain//Apolipoprotein A1/A4/E domain	GO:0006869//GO:0007155//GO:0042157//GO:0006950	lipid transport//cell adhesion//lipoprotein metabolic process//response to stress	GO:0008289//GO:0030246	lipid binding//carbohydrate binding	GO:0005576	extracellular region	--	--
	Cluster-58185.18433	40.3284	395.585	-3.2901	0.102231	3.0511e-07	5.827e-05	TRUE	373	9602416	XP_018561152.1	589	1.4e-58	myosin heavy chain, muscle isoform X14 [Anoplophora glabripennis]	XM_018705639.1	XM_018705639	277	2.12349e-141	PREDICTED: Anoplophora glabripennis myosin heavy chain, muscle (LOC108903445), transcript variant X16, mRNA	K17751	MYH6_7	myosin heavy chain 6/7	http://www.genome.jp/dbget-bin/www_bget?ko:K17751	P05661	552	9.8e-56	Myosin heavy chain, muscle OS=Drosophila melanogaster GN=Mhc PE=1 SV=4	PF08702//PF00038//PF07926//PF11365//PF16716//PF01576//PF09177//PF00430//PF16740//PF00769	Fibrinogen alpha/beta chain family//Intermediate filament protein//TPR/MLP1/MLP2-like protein//Protein of unknown function (DUF3166)//Bone marrow stromal antigen 2//Myosin tail//Syntaxin 6, N-terminal//ATP synthase B/B' CF(0)//Spindle and kinetochore-associated protein 2//Ezrin/radixin/moesin family	GO:0051258//GO:0015986//GO:0007067//GO:0030168//GO:0031110//GO:0051301//GO:0010506//GO:0015992//GO:0006606//GO:0007165//GO:0007059//GO:0051607//GO:0000090//GO:0048193	protein polymerization//ATP synthesis coupled proton transport//mitotic nuclear division//platelet activation//regulation of microtubule polymerization or depolymerization//cell division//regulation of autophagy//proton transport//protein import into nucleus//signal transduction//chromosome segregation//defense response to virus//mitotic anaphase//Golgi vesicle transport	GO:0015078//GO:0030674//GO:0005102//GO:0008092//GO:0005198//GO:0008017//GO:0003774	hydrogen ion transmembrane transporter activity//protein binding, bridging//receptor binding//cytoskeletal protein binding//structural molecule activity//microtubule binding//motor activity	GO:0016020//GO:0005577//GO:0005876//GO:0005615//GO:0016459//GO:0005737//GO:0045298//GO:0019898//GO:0005882//GO:0000940//GO:0045263	membrane//fibrinogen complex//spindle microtubule//extracellular space//myosin complex//cytoplasm//tubulin complex//extrinsic component of membrane//intermediate filament//condensed chromosome outer kinetochore//proton-transporting ATP synthase complex, coupling factor F(o)	--	--
	Cluster-58185.38893	74.2958	13.9809	2.4051	5.29672	1.1918e-06	0.00018649	TRUE	1891	6057647	KNC81804.1	1106	7.7e-118	hypothetical protein SARC_05889 [Sphaeroforma arctica JP610]	XM_001385070.1	XM_001385070	358	0	Scheffersomyces stipitis CBS 6054 5-aminolevulinate synthase, mitochondrial precursor partial mRNA	--	--	--	--	Q6BX71	2262	2.6e-253	5-aminolevulinate synthase, mitochondrial OS=Debaryomyces hansenii (strain ATCC 36239 / CBS 767 / JCM 1990 / NBRC 0083 / IGC 2968) GN=HEM1 PE=3 SV=1	PF09029//PF00155//PF01212//PF06373//PF01053	5-aminolevulinate synthase presequence//Aminotransferase class I and II//Beta-eliminating lyase//Cocaine and amphetamine regulated transcript protein (CART)//Cys/Met metabolism PLP-dependent enzyme	GO:0001678//GO:0006566//GO:0008343//GO:0009058//GO:0006783//GO:0000186//GO:0006544//GO:0032099//GO:0006778//GO:0007186//GO:0009267//GO:0042967//GO:0006520//GO:0006563	cellular glucose homeostasis//threonine metabolic process//adult feeding behavior//biosynthetic process//heme biosynthetic process//activation of MAPKK activity//glycine metabolic process//negative regulation of appetite//porphyrin-containing compound metabolic process//G-protein coupled receptor signaling pathway//cellular response to starvation//acyl-carrier-protein biosynthetic process//cellul…	GO:0016829//GO:0003870//GO:0030170	lyase activity//5-aminolevulinate synthase activity//pyridoxal phosphate binding	GO:0005615//GO:0005759	extracellular space//mitochondrial matrix	KOG1360	5-aminolevulinate synthase
	Cluster-34940.0	0	22.2297	-6.9437	0.0081234	3.7059e-06	0.00048593	TRUE	1089	1772075	ACZ13334.1	993	5.6e-105	tropomyosin [Bursaphelenchus xylophilus]	GU130141.1	GU130141	836	0	Bursaphelenchus xylophilus tropomyosin mRNA, complete cds	K10373	TPM1	tropomyosin 1	http://www.genome.jp/dbget-bin/www_bget?ko:K10373	P15846	875	1e-92	Tropomyosin, muscle OS=Trichostrongylus colubriformis PE=1 SV=1	PF07926//PF08702//PF02601//PF06009//PF10473//PF16716	TPR/MLP1/MLP2-like protein//Fibrinogen alpha/beta chain family//Exonuclease VII, large subunit//Laminin Domain II//Leucine-rich repeats of kinetochore protein Cenp-F/LEK1//Bone marrow stromal antigen 2	GO:0051607//GO:0007165//GO:0006606//GO:0007155//GO:0030168//GO:0006308//GO:0051258	defense response to virus//signal transduction//protein import into nucleus//cell adhesion//platelet activation//DNA catabolic process//protein polymerization	GO:0005102//GO:0045502//GO:0030674//GO:0008855//GO:0042803//GO:0008134	receptor binding//dynein binding//protein binding, bridging//exodeoxyribonuclease VII activity//protein homodimerization activity//transcription factor binding	GO:0009318//GO:0005667//GO:0030286//GO:0005577	exodeoxyribonuclease VII complex//transcription factor complex//dynein complex//fibrinogen complex	KOG1003	Actin filament-coating protein tropomyosin
	Cluster-25286.1	41.1464	5.60136	2.8816	7.36967	8.8278e-06	0.0010158	TRUE	2504	9759437	GAU94338.1	254	6.4e-19	hypothetical protein RvY_06129 [Ramazzottius varieornatus]	--	--	--	--	--	--	--	--	--	P04386	241	7.6e-19	Regulatory protein GAL4 OS=Saccharomyces cerevisiae (strain ATCC 204508 / S288c) GN=GAL4 PE=1 SV=2	PF08254//PF09726//PF00172//PF03094	Threonine leader peptide//Transmembrane protein//Fungal Zn(2)-Cys(6) binuclear cluster domain//Mlo family	GO:0006952//GO:0031556//GO:0006355//GO:0009088//GO:0031554	defense response//transcriptional attenuation by ribosome//regulation of transcription, DNA-templated//threonine biosynthetic process//regulation of DNA-templated transcription, termination	GO:0000981//GO:0008270	RNA polymerase II transcription factor activity, sequence-specific DNA binding//zinc ion binding	GO:0005634//GO:0016021	nucleus//integral component of membrane	KOG0427	Ubiquitin conjugating enzyme
	Cluster-56895.0	17.2603	0	6.5627	94.53	1.6229e-05	0.0016999	TRUE	1355	9608467	XP_018568973.1	1947	1.7e-215	catalase-like [Anoplophora glabripennis]	--	--	--	--	--	--	--	--	--	O62839	1278	2.3e-139	Catalase OS=Sus scrofa GN=CAT PE=1 SV=4	PF00199	Catalase	GO:0006804//GO:0055114//GO:0006568//GO:0006979//GO:0015947	obsolete peroxidase reaction//oxidation-reduction process//tryptophan metabolic process//response to oxidative stress//methane metabolic process	GO:0020037//GO:0004096	heme binding//catalase activity	--	--	KOG0047	Catalase
	Cluster-57752.0	55.2774	9.09215	2.5659	5.92124	1.7572e-05	0.0018225	TRUE	1381	11975364	PRP89267.1	175	5.1e-10	hypothetical protein PROFUN_02141 [Planoprotostelium fungivorum]	--	--	--	--	--	--	--	--	--	--	--	--	--	PF00967	Barwin family	GO:0042742//GO:0050832	defense response to bacterium//defense response to fungus	--	--	--	--	--	--
	Cluster-58185.40236	43.3305	6.86198	2.6547	6.29715	3.4387e-05	0.0032122	TRUE	609	3264597	ELR14988.1	155	4.7e-08	riboflavin aldehydeforming enzyme, putative [Acanthamoeba castellanii str. Neff]	--	--	--	--	--	--	--	--	--	P86242	133	6.2e-07	Papain inhibitor OS=Streptomyces mobaraensis GN=pi PE=1 SV=2	PF01155//PF00967	Hydrogenase/urease nickel incorporation, metallochaperone, hypA//Barwin family	GO:0006464//GO:0042742//GO:0050832	cellular protein modification process//defense response to bacterium//defense response to fungus	GO:0016151	nickel cation binding	--	--	--	--
	Cluster-69577.0	13.0917	74.3893	-2.4895	0.178068	6.5718e-05	0.005376	TRUE	1578	6640994	KPM03178.1	1232	1.6e-132	3 beta-hydroxysteroid dehydrogenase type 7-like protein [Sarcoptes scabiei]	--	--	--	--	--	--	--	--	--	Q9EQC1	352	6.4e-32	3 beta-hydroxysteroid dehydrogenase type 7 OS=Mus musculus GN=Hsd3b7 PE=2 SV=1	PF13939//PF01370//PF00056//PF01113//PF01118//PF01073//PF00106	Toxin TisB, type I toxin-antitoxin system//NAD dependent epimerase/dehydratase family//lactate/malate dehydrogenase, NAD binding domain//Dihydrodipicolinate reductase, N-terminus//Semialdehyde dehydrogenase, NAD binding domain//3-beta hydroxysteroid dehydrogenase/isomerase family//short chain dehydrogenase	GO:0006694//GO:0022611//GO:0006820//GO:0009089//GO:0055114//GO:0008210//GO:0008152//GO:0009432//GO:0009085//GO:0008207//GO:0008209	steroid biosynthetic process//dormancy process//anion transport//lysine biosynthetic process via diaminopimelate//oxidation-reduction process//estrogen metabolic process//metabolic process//SOS response//lysine biosynthetic process//C21-steroid hormone metabolic process//androgen metabolic process	GO:0016616//GO:0005253//GO:0050662//GO:0016620//GO:0003824//GO:0051287//GO:0003854//GO:0008839//GO:0016491	oxidoreductase activity, acting on the CH-OH group of donors, NAD or NADP as acceptor//anion channel activity//coenzyme binding//oxidoreductase activity, acting on the aldehyde or oxo group of donors, NAD or NADP as acceptor//catalytic activity//NAD binding//3-beta-hydroxy-delta5-steroid dehydrogenase activity//4-hydroxy-tetrahydrodipicolinate reductase//oxidoreductase activity	GO:0005887	integral component of plasma membrane	KOG1430	C-3 sterol dehydrogenase/3-beta-hydroxysteroid dehydrogenase and related dehydrogenases
	Cluster-58185.42582	41.2077	5.45529	2.879	7.3564	0.00015909	0.010856	TRUE	2012	11973039	PRP86942.1	584	2.8e-57	amino acid transporter [Planoprotostelium fungivorum]	--	--	--	--	--	--	--	--	--	P53388	617	1.5e-62	Dicarboxylic amino acid permease OS=Saccharomyces cerevisiae (strain ATCC 204508 / S288c) GN=DIP5 PE=1 SV=1	PF13520//PF01567//PF00324	Amino acid permease//Hantavirus glycoprotein G1//Amino acid permease	GO:0006810//GO:0055085//GO:0006865//GO:0030683//GO:0003333	transport//transmembrane transport//amino acid transport//evasion or tolerance by virus of host immune response//amino acid transmembrane transport	GO:0015171	amino acid transmembrane transporter activity	GO:0016020//GO:0019012	membrane//virion	--	--
	Cluster-61455.0	33.4291	4.59664	2.8203	7.06309	0.00017648	0.01179	TRUE	1169	5376012	KJE92904.1	321	5.1e-27	eukaryotic translation initiation factor 3 [Capsaspora owczarzaki ATCC 30864]	--	--	--	--	--	--	--	--	--	Q6C1I3	446	6e-43	Eukaryotic translation initiation factor 3 subunit H OS=Yarrowia lipolytica (strain CLIB 122 / E 150) GN=YALI0F16005g PE=3 SV=1	PF09204//PF01398	Bacterial self-protective colicin-like immunity//JAB1/Mov34/MPN/PAD-1 ubiquitin protease	GO:0006955//GO:0030153	immune response//bacteriocin immunity	GO:0015643//GO:0005515	toxic substance binding//protein binding	GO:0019814	immunoglobulin complex	KOG1560	Translation initiation factor 3, subunit h (eIF-3h)
	Cluster-58185.5711	32.7783	4.67058	2.8216	7.06946	0.00020635	0.013292	TRUE	1321	11971415	PRP85318.1	221	2.3e-15	riboflavine-aldehyde-forming enzyme [Planoprotostelium fungivorum]	AK107352.1	AK107352	1179	0	Oryza sativa Japonica Group cDNA clone:002-126-H07, full insert sequence	--	--	--	--	--	--	--	--	PF00967//PF01272//PF03999	Barwin family//Transcription elongation factor, GreA/GreB, C-term//Microtubule associated protein (MAP65/ASE1 family)	GO:0000910//GO:0050832//GO:0000226//GO:0032784//GO:0042742	cytokinesis//defense response to fungus//microtubule cytoskeleton organization//regulation of DNA-templated transcription, elongation//defense response to bacterium	GO:0003677//GO:0008017	DNA binding//microtubule binding	GO:0045298	tubulin complex	--	--
	Cluster-58185.5690	45.305	8.72173	2.3508	5.10107	0.00027808	0.016938	TRUE	1365	7891161	KYB24842.1	145	1.5e-06	Cyclic AMP-responsive element-binding protein 3-like protein 2 [Tribolium castaneum]	XM_018180302.1	XM_018180302	83	5.79644e-33	Paraphaeosphaeria sporulosa hypothetical protein partial mRNA	--	--	--	--	--	--	--	--	PF10486//PF01166//PF00170//PF04977//PF04623//PF03131//PF07716	Phosphoinositide 3-kinase gamma adapter protein p101 subunit//TSC-22/dip/bun family//bZIP transcription factor//Septum formation initiator//Adenovirus E1B protein N-terminus//bZIP Maf transcription factor//Basic region leucine zipper	GO:0009605//GO:0006355//GO:0007049	response to external stimulus//regulation of transcription, DNA-templated//cell cycle	GO:0003700//GO:0046935//GO:0003677//GO:0043565	transcription factor activity, sequence-specific DNA binding//1-phosphatidylinositol-3-kinase regulator activity//DNA binding//sequence-specific DNA binding	GO:0005667//GO:0005944//GO:0005634	transcription factor complex//phosphatidylinositol 3-kinase complex, class IB//nucleus	KOG0709	CREB/ATF family transcription factor
	Cluster-66825.0	22.2293	1.96269	3.5026	11.3341	0.00035706	0.020515	TRUE	1676	9608449	XP_018568951.1	2501	1.2e-279	catalase [Anoplophora glabripennis]	--	--	--	--	--	--	--	--	--	P17336	1467	3.5e-161	Catalase OS=Drosophila melanogaster GN=Cat PE=1 SV=2	PF00199	Catalase	GO:0006804//GO:0006979//GO:0006568//GO:0055114//GO:0015947	obsolete peroxidase reaction//response to oxidative stress//tryptophan metabolic process//oxidation-reduction process//methane metabolic process	GO:0020037//GO:0004096	heme binding//catalase activity	--	--	KOG0047	Catalase
	Cluster-67016.0	43.8365	10.9889	2.0029	4.00805	0.00041069	0.022833	TRUE	1087	--	--	--	--	--	XM_003648605.1	XM_003648605	56	4.6832e-18	Thielavia terrestris NRRL 8126 hypothetical protein (THITE_2169147) mRNA, complete cds	--	--	--	--	Q01302	126	7.1e-06	Clock-controlled protein 6 OS=Neurospora crassa (strain ATCC 24698 / 74-OR23-1A / CBS 708.71 / DSM 1257 / FGSC 987) GN=ccg-6 PE=2 SV=2	PF02025	Interleukin 5	GO:0007165//GO:0040007//GO:0008283//GO:0006955	signal transduction//growth//cell proliferation//immune response	GO:0008083//GO:0005137	growth factor activity//interleukin-5 receptor binding	GO:0005576//GO:0005895	extracellular region//interleukin-5 receptor complex	--	--
	Cluster-58185.6296	17.5291	0.543679	4.8113	28.0767	0.00047523	0.025627	TRUE	2091	4966760	XP_009690258.1	2057	4.5e-228	heat shock protein 90 [Theileria orientalis strain Shintoku]	XM_016439311.1	XM_016439311	498	0	Kalmanozyma brasiliensis GHG001 succinyl-coa synthetase, alpha subunit partial mRNA	K04079	HSP90A, htpG	molecular chaperone HtpG	http://www.genome.jp/dbget-bin/www_bget?ko:K04079	P36182	1452	2.4e-159	Heat shock protein 82 (Fragment) OS=Nicotiana tabacum GN=HSP82 PE=2 SV=1	PF00183	Hsp90 protein	GO:0006950//GO:0006457	response to stress//protein folding	GO:0005524//GO:0051082	ATP binding//unfolded protein binding	--	--	KOG0019	Molecular chaperone (HSP90 family)
	Cluster-20038.0	7.67094	42.9207	-2.475	0.179867	0.00049953	0.026646	TRUE	1559	8829875	XP_017487454.1	926	4.7e-97	PREDICTED: tropomyosin-1, isoforms 9A..A..B-like [Rhagoletis zephyria]	--	--	--	--	--	--	--	--	--	P06754	582	1.4e-58	Tropomyosin-1, isoforms 9A/A/B OS=Drosophila melanogaster GN=Tm1 PE=2 SV=2	PF16716//PF04111//PF04728//PF14073//PF06009//PF06008//PF07926//PF01496//PF08702//PF12678//PF13851	Bone marrow stromal antigen 2//Autophagy protein Apg6//Lipoprotein leucine-zipper//Centrosome localisation domain of Cep57//Laminin Domain II//Laminin Domain I//TPR/MLP1/MLP2-like protein//V-type ATPase 116kDa subunit family//Fibrinogen alpha/beta chain family//RING-H2 zinc finger//Growth-arrest specific micro-tubule binding	GO:0030155//GO:0015991//GO:0051607//GO:0045995//GO:0007165//GO:0006606//GO:0007155//GO:0048870//GO:0030168//GO:0015992//GO:0030334//GO:0006914//GO:0051258	regulation of cell adhesion//ATP hydrolysis coupled proton transport//defense response to virus//regulation of embryonic development//signal transduction//protein import into nucleus//cell adhesion//cell motility//platelet activation//proton transport//regulation of cell migration//autophagy//protein polymerization	GO:0042802//GO:0005102//GO:0030674//GO:0008270//GO:0015078//GO:0043015	identical protein binding//receptor binding//protein binding, bridging//zinc ion binding//hydrogen ion transmembrane transporter activity//gamma-tubulin binding	GO:0033179//GO:0005577//GO:0031514//GO:0019867//GO:0045298	proton-transporting V-type ATPase, V0 domain//fibrinogen complex//motile cilium//outer membrane//tubulin complex	KOG1003	Actin filament-coating protein tropomyosin
	Cluster-30085.0	10.6879	0	5.8683	58.4163	0.00053739	0.028149	TRUE	603	--	--	--	--	--	--	--	--	--	--	--	--	--	--	--	--	--	--	PF01370//PF00321//PF00106	NAD dependent epimerase/dehydratase family//Plant thionin//short chain dehydrogenase	GO:0008152//GO:0006952	metabolic process//defense response	GO:0003824//GO:0016491//GO:0050662	catalytic activity//oxidoreductase activity//coenzyme binding	--	--	--	--
	Cluster-21583.0	25.3319	3.55241	2.8226	7.07436	0.00081204	0.038641	TRUE	614	8265445	KZS11200.1	543	4.8e-53	histone H3.2 [Daphnia magna]	XM_019133975.1	XM_019133975	281	2.1641e-143	Cryptococcus amylolentus CBS 6039 histone H3 mRNA	--	--	--	--	P22843	527	1.3e-52	Histone H3 OS=Acropora formosa PE=3 SV=2	PF15715//PF00125	PCNA-associated factor//Core histone H2A/H2B/H3/H4	GO:0051726//GO:0006974	regulation of cell cycle//cellular response to DNA damage stimulus	GO:0003677	DNA binding	--	--	KOG1745	Histones H3 and H4
	Cluster-58185.4360	24.9315	1.34688	4.2268	18.7238	0.00091211	0.042314	TRUE	1695	--	--	--	--	--	XM_008596328.1	XM_008596328	304	1.01437e-155	Beauveria bassiana ARSEF 2860 hypothetical protein partial mRNA	--	--	--	--	--	--	--	--	PF15715	PCNA-associated factor	GO:0006974//GO:0051726	cellular response to DNA damage stimulus//regulation of cell cycle	--	--	--	--	--	--
	Cluster-58185.13708	1047.8	265.101	1.9815	3.94903	8.9522e-24	3.683e-20	TRUE	1624	3265577	ELR15968.1	1362	1.4e-147	catalase [Acanthamoeba castellanii str. Neff]	XM_001382870.1	XM_001382870	681	0	Scheffersomyces stipitis CBS 6054 Peroxisomal catalase (PXP-9) partial mRNA	K03781	katE, CAT, catB, srpA	catalase	http://www.genome.jp/dbget-bin/www_bget?ko:K03781	P07820	2301	6.6e-258	Peroxisomal catalase OS=Candida tropicalis GN=POX9 PE=1 SV=4	PF00199	Catalase	GO:0015947//GO:0055114//GO:0006568//GO:0006979//GO:0006804	methane metabolic process//oxidation-reduction process//tryptophan metabolic process//response to oxidative stress//obsolete peroxidase reaction	GO:0004096//GO:0020037	catalase activity//heme binding	--	--	KOG0047	Catalase
	Cluster-58185.36960	342.611	1160.25	-1.761	0.295044	2.5352e-12	1.8406e-09	TRUE	826	9613462	XP_018575508.1	1017	7.1e-108	catalase-like [Anoplophora glabripennis]	AB031872.1	AB031872	62	1.62931e-21	Rana rugosa mRNA for catalase, complete cds	--	--	--	--	Q9PWF7	713	4.6e-74	Catalase OS=Glandirana rugosa GN=cat PE=2 SV=3	PF00199	Catalase	GO:0055114//GO:0006568//GO:0006979//GO:0015947//GO:0006804	oxidation-reduction process//tryptophan metabolic process//response to oxidative stress//methane metabolic process//obsolete peroxidase reaction	GO:0020037//GO:0004096	heme binding//catalase activity	--	--	KOG0047	Catalase
	Cluster-58185.36962	275.586	959.832	-1.802	0.286777	2.6756e-11	1.518e-08	TRUE	714	9613462	XP_018575508.1	731	8.9e-75	catalase-like [Anoplophora glabripennis]	XM_014383035.1	XM_014383035	75	8.30094e-29	PREDICTED: Trichogramma pretiosum catalase-like (LOC106660168), mRNA	--	--	--	--	P04040	546	9.3e-55	Catalase OS=Homo sapiens GN=CAT PE=1 SV=3	PF00199	Catalase	GO:0006804//GO:0015947//GO:0006568//GO:0006979//GO:0055114	obsolete peroxidase reaction//methane metabolic process//tryptophan metabolic process//response to oxidative stress//oxidation-reduction process	GO:0004096//GO:0020037	catalase activity//heme binding	--	--	KOG0047	Catalase
	Cluster-58185.19973	404.355	938.162	-1.2139	0.431102	8.6001e-11	4.3546e-08	TRUE	4967	9612406	XP_018574088.1	3981	0	golgin subfamily A member 1 isoform X2 [Anoplophora glabripennis]	XM_018718572.1	XM_018718572	1114	0	PREDICTED: Anoplophora glabripennis myosin heavy chain, non-muscle (LOC108913099), transcript variant X2, mRNA	--	--	--	--	--	--	--	--	PF04728//PF15715	Lipoprotein leucine-zipper//PCNA-associated factor	GO:0006974//GO:0051726	cellular response to DNA damage stimulus//regulation of cell cycle	--	--	GO:0019867	outer membrane	--	--
	Cluster-58185.28466	308.248	759.729	-1.3002	0.40607	1.1066e-10	5.2032e-08	TRUE	2138	9607000	XP_018567115.1	1662	3e-182	fringe glycosyltransferase [Anoplophora glabripennis]	XM_018711599.1	XM_018711599	678	0	PREDICTED: Anoplophora glabripennis fringe glycosyltransferase (LOC108907799), mRNA	--	--	--	--	Q24342	1041	1.1e-111	Fringe glycosyltransferase OS=Drosophila melanogaster GN=fng PE=1 SV=1	PF00715//PF02434//PF01762	Interleukin 2//Fringe-like//Galactosyltransferase	GO:0006955//GO:0040007//GO:0006486//GO:0007165//GO:0008283	immune response//growth//protein glycosylation//signal transduction//cell proliferation	GO:0016757//GO:0008378//GO:0008083//GO:0005134	transferase activity, transferring glycosyl groups//galactosyltransferase activity//growth factor activity//interleukin-2 receptor binding	GO:0005893//GO:0016020//GO:0005576	interleukin-2 receptor complex//membrane//extracellular region	--	--
	Cluster-58185.40997	188.726	47.6989	1.9782	3.94001	1.1107e-09	4.202e-07	TRUE	1774	4184118	XP_006825706.1	1143	3.7e-122	PREDICTED: inosine-5'-monophosphate dehydrogenase 2-like [Saccoglossus kowalevskii]	XM_001483222.1	XM_001483222	501	0	Meyerozyma guilliermondii ATCC 6260 hypothetical protein (PGUG_04001) partial mRNA	--	--	--	--	Q59Q46	1614	3.3e-178	Inosine-5'-monophosphate dehydrogenase OS=Candida albicans (strain SC5314 / ATCC MYA-2876) GN=IMH3 PE=1 SV=2	PF00977//PF01081//PF02310//PF03060//PF00478//PF01070//PF04309//PF04131	Histidine biosynthesis protein//KDPG and KHG aldolase//B12 binding domain//Nitronate monooxygenase//IMP dehydrogenase / GMP reductase domain//FMN-dependent dehydrogenase//Glycerol-3-phosphate responsive antiterminator//Putative N-acetylmannosamine-6-phosphate epimerase	GO:0006355//GO:0055114//GO:0006051//GO:0008152//GO:0006040//GO:0006807//GO:0000105//GO:0009607	regulation of transcription, DNA-templated//oxidation-reduction process//N-acetylmannosamine metabolic process//metabolic process//amino sugar metabolic process//nitrogen compound metabolic process//histidine biosynthetic process//response to biotic stimulus	GO:0016829//GO:0046872//GO:0018580//GO:0047465//GO:0016491//GO:0031419//GO:0003824	lyase activity//metal ion binding//nitronate monooxygenase activity//N-acylglucosamine-6-phosphate 2-epimerase activity//oxidoreductase activity//cobalamin binding//catalytic activity	--	--	KOG2550	IMP dehydrogenase/GMP reductase
	Cluster-58185.26273	2075.71	4234.3	-1.0284	0.490254	2.1934e-09	7.4938e-07	TRUE	2197	9610136	XP_018571071.1	1768	1.6e-194	glutamine--fructose-6-phosphate aminotransferase [isomerizing] 2 isoform X1 [Anoplophora glabripennis]	XM_018715556.1	XM_018715556	837	0	PREDICTED: Anoplophora glabripennis glutamine--fructose-6-phosphate aminotransferase [isomerizing] 2-like (LOC108910824), transcript variant X2, mRNA	--	--	--	--	Q06210	1216	5.8e-132	Glutamine--fructose-6-phosphate aminotransferase [isomerizing] 1 OS=Homo sapiens GN=GFPT1 PE=1 SV=3	PF13580//PF01380//PF12153	SIS domain//SIS domain//LPS binding domain of CAP18 (C terminal)	GO:0005975//GO:0042742	carbohydrate metabolic process//defense response to bacterium	GO:0030246	carbohydrate binding	--	--	KOG1268	Glucosamine 6-phosphate synthetases, contain amidotransferase and phosphosugar isomerase domains
	Cluster-58185.22508	370.486	103.856	1.8353	3.56846	1.1824e-08	3.4337e-06	TRUE	783	11198154	PDM81261.1	139	4.3e-06	lea-1 [Pristionchus pacificus]	--	--	--	--	--	--	--	--	--	P22943	236	9e-19	12 kDa heat shock protein OS=Saccharomyces cerevisiae (strain ATCC 204508 / S288c) GN=HSP12 PE=1 SV=1	PF05739//PF04119//PF01442//PF05524//PF05823	SNARE domain//Heat shock protein 9/12//Apolipoprotein A1/A4/E domain//PEP-utilising enzyme, N-terminal//Nematode fatty acid retinoid binding protein (Gp-FAR-1)	GO:0006950//GO:0042157//GO:0006869//GO:0009401	response to stress//lipoprotein metabolic process//lipid transport//phosphoenolpyruvate-dependent sugar phosphotransferase system	GO:0005515//GO:0008289	protein binding//lipid binding	GO:0005576	extracellular region	--	--
	Cluster-58185.21295	417.942	1010.67	-1.2738	0.413569	4.8156e-08	1.1711e-05	TRUE	373	9612349	XP_018574004.1	302	2.6e-25	uncharacterized protein LOC108913031 [Anoplophora glabripennis]	--	--	--	--	--	--	--	--	--	--	--	--	--	PF15454	Late endosomal/lysosomal adaptor and MAPK and MTOR activator	GO:0043410//GO:0001919//GO:0007040//GO:0042632//GO:0032008//GO:0032439//GO:0071230	positive regulation of MAPK cascade//regulation of receptor recycling//lysosome organization//cholesterol homeostasis//positive regulation of TOR signaling//endosome localization//cellular response to amino acid stimulus	--	--	GO:0031902//GO:0045121//GO:0071986	late endosome membrane//membrane raft//Ragulator complex	--	--
	Cluster-58185.20033	154.376	390.57	-1.3365	0.39598	1.073e-06	0.00017115	TRUE	2582	529654	NP_001039280.1	437	4e-40	chemosensory protein 12 precursor [Tribolium castaneum]	--	--	--	--	--	--	--	--	--	Q9W1C9	323	2.4e-28	Ejaculatory bulb-specific protein 3 OS=Drosophila melanogaster GN=PebIII PE=1 SV=2	PF03283	Pectinacetylesterase	--	--	GO:0016787	hydrolase activity	--	--	--	--
	Cluster-58185.31235	26.582	105.48	-1.9873	0.25221	1.1611e-06	0.00018197	TRUE	733	9599491	XP_018562830.1	637	7.2e-64	uncharacterized protein LOC108904672 [Anoplophora glabripennis]	--	--	--	--	--	--	--	--	--	--	--	--	--	PF06083	Interleukin-17	GO:0006954//GO:0007165	inflammatory response//signal transduction	GO:0005125	cytokine activity	GO:0005576	extracellular region	--	--
	Cluster-58185.40661	229.25	82.4344	1.4696	2.76945	2.1709e-06	0.00031066	TRUE	527	5286698	XP_011313829.1	625	1.3e-62	PREDICTED: histone H3-like centromeric protein HTR12 [Fopius arisanus]	XM_001386842.1	XM_001386842	290	1.82652e-148	Scheffersomyces stipitis CBS 6054 chromosome 1	--	--	--	--	Q6BMU4	668	4.9e-69	Histone H3.3 OS=Debaryomyces hansenii (strain ATCC 36239 / CBS 767 / JCM 1990 / NBRC 0083 / IGC 2968) GN=HHT3 PE=3 SV=3	PF15715//PF00125	PCNA-associated factor//Core histone H2A/H2B/H3/H4	GO:0051726//GO:0006974	regulation of cell cycle//cellular response to DNA damage stimulus	GO:0003677	DNA binding	--	--	KOG1745	Histones H3 and H4
	Cluster-71318.0	47.9915	184.244	-1.936	0.26134	6.2563e-06	0.00076453	TRUE	1353	6315104	KOC69409.1	681	1.1e-68	Histone H3.3, partial [Habropoda laboriosa]	XM_017639031.1	XM_017639031	216	6.6824e-107	PREDICTED: Rhagoletis zephyria histone H3.3 (LOC108382659), mRNA	--	--	--	--	P84244	676	1.5e-69	Histone H3.3 OS=Mus musculus GN=H3f3a PE=1 SV=2	PF01416//PF00125//PF15715	tRNA pseudouridine synthase//Core histone H2A/H2B/H3/H4//PCNA-associated factor	GO:0009451//GO:0051726//GO:0001522//GO:0006974	RNA modification//regulation of cell cycle//pseudouridine synthesis//cellular response to DNA damage stimulus	GO:0003723//GO:0003677//GO:0009982	RNA binding//DNA binding//pseudouridine synthase activity	--	--	KOG1745	Histones H3 and H4
	Cluster-58185.5379	130.559	34.0797	1.9371	3.82935	1.1225e-05	0.0012509	TRUE	2205	980847	XP_001712819.1	1708	1.4e-187	chaperone HSP90 [Bigelowiella natans]	XM_018845093.1	XM_018845093	1578	0	Isaria fumosorosea ARSEF 2679 heat shock protein 90 partial mRNA	--	--	--	--	O43109	1647	6.2e-182	Heat shock protein 90 homolog OS=Podospora anserina GN=MOD-E PE=3 SV=1	PF00450//PF00183	Serine carboxypeptidase//Hsp90 protein	GO:0006950//GO:0006508//GO:0006457	response to stress//proteolysis//protein folding	GO:0004185//GO:0005524//GO:0051082	serine-type carboxypeptidase activity//ATP binding//unfolded protein binding	--	--	KOG0019	Molecular chaperone (HSP90 family)
	Cluster-58185.2338	32.4517	107.37	-1.7263	0.302226	1.174e-05	0.0012938	TRUE	1565	11577683	AUF72993.1	458	8.8e-43	chemosensory protein [Anoplophora chinensis]	XM_018707489.1	XM_018707489	187	1.02499e-90	PREDICTED: Anoplophora glabripennis uncharacterized LOC108904811 (LOC108904811), mRNA	--	--	--	--	--	--	--	--	--	--	--	--	--	--	--	--	--	--
	Cluster-58185.4283	51.6876	195.916	-1.917	0.264805	1.3758e-05	0.0014814	TRUE	743	8817720	XP_017494350.1	1149	3.1e-123	PREDICTED: 60S ribosomal protein L10 [Rhagoletis zephyria]	XM_017977471.1	XM_017977471	151	4.88762e-71	PREDICTED: Callithrix jacchus ribosomal protein L10 like (RPL10L), mRNA	--	--	--	--	O61231	908	1e-96	60S ribosomal protein L10 OS=Drosophila melanogaster GN=RpL10 PE=1 SV=1	PF07359//PF00252	Liver-expressed antimicrobial peptide 2 precursor (LEAP-2)//Ribosomal protein L16p/L10e	GO:0042742//GO:0006412//GO:0042254	defense response to bacterium//translation//ribosome biogenesis	GO:0003735	structural constituent of ribosome	GO:0005840	ribosome	KOG0857	60s ribosomal protein L10
	Cluster-58185.26209	126.886	279.89	-1.1398	0.453822	2.3493e-05	0.0023243	TRUE	2329	9610906	XP_018572063.1	1911	4.3e-211	apoptosis inhibitor 5, partial [Anoplophora glabripennis]	XM_018716547.1	XM_018716547	608	0	PREDICTED: Anoplophora glabripennis apoptosis inhibitor 5 (LOC108911573), partial mRNA	--	--	--	--	O35841	898	4.6e-95	Apoptosis inhibitor 5 OS=Mus musculus GN=Api5 PE=1 SV=2	PF00714//PF01031	Interferon gamma//Dynamin central region	GO:0006955//GO:0007165	immune response//signal transduction	GO:0005525//GO:0005133	GTP binding//interferon-gamma receptor binding	GO:0005576	extracellular region	KOG2213	Apoptosis inhibitor 5/fibroblast growth factor 2-interacting factor 2, and related proteins
	Cluster-61944.0	73.3055	18.6831	1.9782	3.94001	2.9176e-05	0.0027888	TRUE	1437	--	--	--	--	--	--	--	--	--	--	--	--	--	--	--	--	--	--	PF00967	Barwin family	GO:0050832//GO:0042742	defense response to fungus//defense response to bacterium	--	--	--	--	--	--
	Cluster-58185.3908	140.921	54.5352	1.3654	2.57648	0.00020323	0.013133	TRUE	771	3506199	AGM32107.1	630	4.9e-63	histone H3.3 [Coptotermes formosanus]	XM_003048220.1	XM_003048220	739	0	Nectria haematococca mpVI 77-13-4 histone H3 (HTR2101), mRNA	--	--	--	--	P07041	671	3.2e-69	Histone H3 OS=Neurospora crassa (strain ATCC 24698 / 74-OR23-1A / CBS 708.71 / DSM 1257 / FGSC 987) GN=hh3 PE=1 SV=3	PF15715//PF00125	PCNA-associated factor//Core histone H2A/H2B/H3/H4	GO:0051726//GO:0006974	regulation of cell cycle//cellular response to DNA damage stimulus	GO:0003677	DNA binding	--	--	KOG1745	Histones H3 and H4
	Cluster-64512.0	66.0795	19.2398	1.7755	3.42357	0.00072137	0.035261	TRUE	1257	10193928	ARA71334.1	684	4.4e-69	alcohol dehydrogenase [Bursaphelenchus xylophilus]	AK107358.1	AK107358	1069	0	Oryza sativa Japonica Group cDNA clone:002-127-A02, full insert sequence	--	--	--	--	Q9P6C8	863	2.9e-91	Alcohol dehydrogenase 1 OS=Neurospora crassa (strain ATCC 24698 / 74-OR23-1A / CBS 708.71 / DSM 1257 / FGSC 987) GN=adh-1 PE=3 SV=1	PF00107//PF08240//PF00106//PF00967	Zinc-binding dehydrogenase//Alcohol dehydrogenase GroES-like domain//short chain dehydrogenase//Barwin family	GO:0050832//GO:0055114//GO:0008152//GO:0042742	defense response to fungus//oxidation-reduction process//metabolic process//defense response to bacterium	GO:0016491	oxidoreductase activity	--	--	KOG0023	Alcohol dehydrogenase, class V
	Cluster-58185.38144	132.32	62.4099	1.0786	2.11199	0.00089587	0.041784	TRUE	2000	--	--	--	--	--	--	--	--	--	--	--	--	--	--	Q5A6M2	204	1.2e-14	Repressed By RIM101 protein 2 OS=Candida albicans (strain SC5314 / ATCC MYA-2876) GN=RBR2 PE=1 SV=1	PF00660//PF11081//PF09726	Seripauperin and TIP1 family//Protein of unknown function (DUF2890)//Transmembrane protein	GO:0006950//GO:0016032	response to stress//viral process	--	--	GO:0016021	integral component of membrane	--	--
	Cluster-58185.38381	22.9873	80.862	-1.8071	0.285765	0.00097885	0.04456	TRUE	4152	6648660	KPM10844.1	1515	6.4e-165	synaptotagmin 1-like protein [Sarcoptes scabiei]	XM_017633123.1	XM_017633123	362	0	PREDICTED: Rhagoletis zephyria synaptotagmin-1-like (LOC108376871), mRNA	K15290	SYT1	synaptotagmin-1	http://www.genome.jp/dbget-bin/www_bget?ko:K15290	P21521	1220	3.8e-132	Synaptotagmin 1 OS=Drosophila melanogaster GN=Syt1 PE=1 SV=3	PF09061//PF03136//PF00168//PF05023	Stirrup//Pup-ligase protein//C2 domain//Phytochelatin synthase	GO:0046938//GO:0010038//GO:0019941//GO:0010498	phytochelatin biosynthetic process//response to metal ion//modification-dependent protein catabolic process//proteasomal protein catabolic process	GO:0046872//GO:0016788//GO:0005515//GO:0016756	metal ion binding//hydrolase activity, acting on ester bonds//protein binding//glutathione gamma-glutamylcysteinyltransferase activity	--	--	KOG1028	Ca2+-dependent phospholipid-binding protein Synaptotagmin, required for synaptic vesicle and secretory granule exocytosis
	gene_id	F_leg_readcount	M_leg_readcount	log2FoldChange	Fold Change	pval	padj	significant	Gene Length	NR GI	NR ID	NR Score	NR Evalue	NR Description	NT GI	NT ID	NT Score	NT Evalue	NT Description	KO ID	KO Name	KO Description	Http Link	Swissprot ID	Swissprot Score	Swissprot Evalue	Swissprot Description	PFAM ID	PFAM description	Gene Ontology Biological Pathway	BP Description	Gene Ontology Molecular Function	MF Description	Gene Ontology Cellular Component	CC Description	KOG ID	KOG Description
Response to stress	Cluster-58185.38227	67.0196	8.65141	2.9393	7.67039	3.8798e-08	9.6754e-06	TRUE	1749	11970180	PRP84083.1	293	1.3e-23	putative RTA1 domain protein [Planoprotostelium fungivorum]	--	--	--	--	--	--	--	--	--	A6ZNQ4	444	1.5e-42	Sphingoid long-chain base transporter RSB1 OS=Saccharomyces cerevisiae (strain YJM789) GN=RSB1 PE=3 SV=2	PF04479//PF03125	RTA1 like protein//C. elegans Sre G protein-coupled chemoreceptor	GO:0006950//GO:0007606	response to stress//sensory perception of chemical stimulus	--	--	GO:0016021	integral component of membrane	--	--
	Cluster-66806.0	85.2015	15.816	2.4312	5.39342	2.1316e-07	4.2094e-05	TRUE	604	11964881	PRP78784.1	176	1.7e-10	Grg1 protein [Planoprotostelium fungivorum]	--	--	--	--	--	--	--	--	--	P22151	170	3.1e-11	Glucose-repressible gene protein OS=Neurospora crassa (strain ATCC 24698 / 74-OR23-1A / CBS 708.71 / DSM 1257 / FGSC 987) GN=grg-1 PE=2 SV=1	PF04119//PF09458//PF01442	Heat shock protein 9/12//H-type lectin domain//Apolipoprotein A1/A4/E domain	GO:0006869//GO:0007155//GO:0042157//GO:0006950	lipid transport//cell adhesion//lipoprotein metabolic process//response to stress	GO:0008289//GO:0030246	lipid binding//carbohydrate binding	GO:0005576	extracellular region	--	--
	Cluster-56895.0	17.2603	0	6.5627	94.53	1.6229e-05	0.0016999	TRUE	1355	9608467	XP_018568973.1	1947	1.7e-215	catalase-like [Anoplophora glabripennis]	--	--	--	--	--	--	--	--	--	O62839	1278	2.3e-139	Catalase OS=Sus scrofa GN=CAT PE=1 SV=4	PF00199	Catalase	GO:0006804//GO:0055114//GO:0006568//GO:0006979//GO:0015947	obsolete peroxidase reaction//oxidation-reduction process//tryptophan metabolic process//response to oxidative stress//methane metabolic process	GO:0020037//GO:0004096	heme binding//catalase activity	--	--	KOG0047	Catalase
	Cluster-66825.0	22.2293	1.96269	3.5026	11.3341	0.00035706	0.020515	TRUE	1676	9608449	XP_018568951.1	2501	1.2e-279	catalase [Anoplophora glabripennis]	--	--	--	--	--	--	--	--	--	P17336	1467	3.5e-161	Catalase OS=Drosophila melanogaster GN=Cat PE=1 SV=2	PF00199	Catalase	GO:0006804//GO:0006979//GO:0006568//GO:0055114//GO:0015947	obsolete peroxidase reaction//response to oxidative stress//tryptophan metabolic process//oxidation-reduction process//methane metabolic process	GO:0020037//GO:0004096	heme binding//catalase activity	--	--	KOG0047	Catalase
	Cluster-58185.6296	17.5291	0.543679	4.8113	28.0767	0.00047523	0.025627	TRUE	2091	4966760	XP_009690258.1	2057	4.5e-228	heat shock protein 90 [Theileria orientalis strain Shintoku]	XM_016439311.1	XM_016439311	498	0	Kalmanozyma brasiliensis GHG001 succinyl-coa synthetase, alpha subunit partial mRNA	K04079	HSP90A, htpG	molecular chaperone HtpG	http://www.genome.jp/dbget-bin/www_bget?ko:K04079	P36182	1452	2.4e-159	Heat shock protein 82 (Fragment) OS=Nicotiana tabacum GN=HSP82 PE=2 SV=1	PF00183	Hsp90 protein	GO:0006950//GO:0006457	response to stress//protein folding	GO:0005524//GO:0051082	ATP binding//unfolded protein binding	--	--	KOG0019	Molecular chaperone (HSP90 family)
	Cluster-58185.13708	1047.8	265.101	1.9815	3.94903	8.9522e-24	3.683e-20	TRUE	1624	3265577	ELR15968.1	1362	1.4e-147	catalase [Acanthamoeba castellanii str. Neff]	XM_001382870.1	XM_001382870	681	0	Scheffersomyces stipitis CBS 6054 Peroxisomal catalase (PXP-9) partial mRNA	K03781	katE, CAT, catB, srpA	catalase	http://www.genome.jp/dbget-bin/www_bget?ko:K03781	P07820	2301	6.6e-258	Peroxisomal catalase OS=Candida tropicalis GN=POX9 PE=1 SV=4	PF00199	Catalase	GO:0015947//GO:0055114//GO:0006568//GO:0006979//GO:0006804	methane metabolic process//oxidation-reduction process//tryptophan metabolic process//response to oxidative stress//obsolete peroxidase reaction	GO:0004096//GO:0020037	catalase activity//heme binding	--	--	KOG0047	Catalase
	Cluster-58185.36960	342.611	1160.25	-1.761	0.295044	2.5352e-12	1.8406e-09	TRUE	826	9613462	XP_018575508.1	1017	7.1e-108	catalase-like [Anoplophora glabripennis]	AB031872.1	AB031872	62	1.62931e-21	Rana rugosa mRNA for catalase, complete cds	--	--	--	--	Q9PWF7	713	4.6e-74	Catalase OS=Glandirana rugosa GN=cat PE=2 SV=3	PF00199	Catalase	GO:0055114//GO:0006568//GO:0006979//GO:0015947//GO:0006804	oxidation-reduction process//tryptophan metabolic process//response to oxidative stress//methane metabolic process//obsolete peroxidase reaction	GO:0020037//GO:0004096	heme binding//catalase activity	--	--	KOG0047	Catalase
	Cluster-58185.36962	275.586	959.832	-1.802	0.286777	2.6756e-11	1.518e-08	TRUE	714	9613462	XP_018575508.1	731	8.9e-75	catalase-like [Anoplophora glabripennis]	XM_014383035.1	XM_014383035	75	8.30094e-29	PREDICTED: Trichogramma pretiosum catalase-like (LOC106660168), mRNA	--	--	--	--	P04040	546	9.3e-55	Catalase OS=Homo sapiens GN=CAT PE=1 SV=3	PF00199	Catalase	GO:0006804//GO:0015947//GO:0006568//GO:0006979//GO:0055114	obsolete peroxidase reaction//methane metabolic process//tryptophan metabolic process//response to oxidative stress//oxidation-reduction process	GO:0004096//GO:0020037	catalase activity//heme binding	--	--	KOG0047	Catalase
	Cluster-58185.22508	370.486	103.856	1.8353	3.56846	1.1824e-08	3.4337e-06	TRUE	783	11198154	PDM81261.1	139	4.3e-06	lea-1 [Pristionchus pacificus]	--	--	--	--	--	--	--	--	--	P22943	236	9e-19	12 kDa heat shock protein OS=Saccharomyces cerevisiae (strain ATCC 204508 / S288c) GN=HSP12 PE=1 SV=1	PF05739//PF04119//PF01442//PF05524//PF05823	SNARE domain//Heat shock protein 9/12//Apolipoprotein A1/A4/E domain//PEP-utilising enzyme, N-terminal//Nematode fatty acid retinoid binding protein (Gp-FAR-1)	GO:0006950//GO:0042157//GO:0006869//GO:0009401	response to stress//lipoprotein metabolic process//lipid transport//phosphoenolpyruvate-dependent sugar phosphotransferase system	GO:0005515//GO:0008289	protein binding//lipid binding	GO:0005576	extracellular region	--	--
	Cluster-58185.5379	130.559	34.0797	1.9371	3.82935	1.1225e-05	0.0012509	TRUE	2205	980847	XP_001712819.1	1708	1.4e-187	chaperone HSP90 [Bigelowiella natans]	XM_018845093.1	XM_018845093	1578	0	Isaria fumosorosea ARSEF 2679 heat shock protein 90 partial mRNA	--	--	--	--	O43109	1647	6.2e-182	Heat shock protein 90 homolog OS=Podospora anserina GN=MOD-E PE=3 SV=1	PF00450//PF00183	Serine carboxypeptidase//Hsp90 protein	GO:0006950//GO:0006508//GO:0006457	response to stress//proteolysis//protein folding	GO:0004185//GO:0005524//GO:0051082	serine-type carboxypeptidase activity//ATP binding//unfolded protein binding	--	--	KOG0019	Molecular chaperone (HSP90 family)
	Cluster-58185.38144	132.32	62.4099	1.0786	2.11199	0.00089587	0.041784	TRUE	2000	--	--	--	--	--	--	--	--	--	--	--	--	--	--	Q5A6M2	204	1.2e-14	Repressed By RIM101 protein 2 OS=Candida albicans (strain SC5314 / ATCC MYA-2876) GN=RBR2 PE=1 SV=1	PF00660//PF11081//PF09726	Seripauperin and TIP1 family//Protein of unknown function (DUF2890)//Transmembrane protein	GO:0006950//GO:0016032	response to stress//viral process	--	--	GO:0016021	integral component of membrane	--	--
	gene_id	F_leg_readcount	M_leg_readcount	log2FoldChange	Fold Change	pval	padj	significant	Gene Length	NR GI	NR ID	NR Score	NR Evalue	NR Description	NT GI	NT ID	NT Score	NT Evalue	NT Description	KO ID	KO Name	KO Description	Http Link	Swissprot ID	Swissprot Score	Swissprot Evalue	Swissprot Description	PFAM ID	PFAM description	Gene Ontology Biological Pathway	BP Description	Gene Ontology Molecular Function	MF Description	Gene Ontology Cellular Component	CC Description	KOG ID	KOG Description
	Cluster-66479.0	29.6748	2.89347	3.3425	10.1436	4.185e-05	0.0037531	TRUE	1039	10486131	OWF36970.1	727	3.8e-74	40S ribosomal protein S0 [Mizuhopecten yessoensis]	XM_014325095.1	XM_014325095	286	6.22251e-146	Trichosporon asahii var. asahii CBS 2479 40S ribosomal protein S0 partial mRNA	--	--	--	--	P0CQ57	918	9.9e-98	40S ribosomal protein S0 OS=Cryptococcus neoformans var. neoformans serotype D (strain B-3501A) GN=RPS0 PE=3 SV=1	PF00318//PF06003//PF01213	Ribosomal protein S2//Survival motor neuron protein (SMN)//Adenylate cyclase associated (CAP) N terminal	GO:0042254//GO:0006412//GO:0007010//GO:0006397	ribosome biogenesis//translation//cytoskeleton organization//mRNA processing	GO:0003735//GO:0003723//GO:0003779	structural constituent of ribosome//RNA binding//actin binding	GO:0005622//GO:0005634//GO:0005737//GO:0005840	intracellular//nucleus//cytoplasm//ribosome	KOG0830	40S ribosomal protein SA (P40)/Laminin receptor 1
	Cluster-42429.4	51.6042	5.82826	3.1151	8.6644	7.6902e-05	0.0060745	TRUE	1844	2601849	XP_003382634.1	1407	9.4e-153	PREDICTED: S-adenosylmethionine synthase 1-like [Amphimedon queenslandica]	XM_003054304.1	XM_003054304	1073	0	Nectria haematococca mpVI 77-13-4 predicted protein, mRNA	--	--	--	--	P48466	1708	4.4e-189	S-adenosylmethionine synthase OS=Neurospora crassa (strain ATCC 24698 / 74-OR23-1A / CBS 708.71 / DSM 1257 / FGSC 987) GN=eth-1 PE=2 SV=1	PF02772//PF06003//PF00438//PF02773	S-adenosylmethionine synthetase, central domain//Survival motor neuron protein (SMN)//S-adenosylmethionine synthetase, N-terminal domain//S-adenosylmethionine synthetase, C-terminal domain	GO:0006555//GO:0006397//GO:0006556	methionine metabolic process//mRNA processing//S-adenosylmethionine biosynthetic process	GO:0003723//GO:0004478	RNA binding//methionine adenosyltransferase activity	GO:0005737//GO:0005634	cytoplasm//nucleus	KOG1506	S-adenosylmethionine synthetase
	Cluster-58185.31303	106.121	318.628	-1.5824	0.333926	1.3231e-08	3.7822e-06	TRUE	2280	9599520	XP_018563166.1	3369	0	unconventional myosin-Va isoform X1 [Anoplophora glabripennis]	XM_018707657.1	XM_018707657	1020	0	PREDICTED: Anoplophora glabripennis unconventional myosin-Va (LOC108904925), transcript variant X2, mRNA	K10357	MYO5	myosin V	http://www.genome.jp/dbget-bin/www_bget?ko:K10357	P21271	2174	5e-243	Unconventional myosin-Vb OS=Mus musculus GN=Myo5b PE=2 SV=2	PF00437//PF09803//PF00063//PF01465//PF05902	Type II/IV secretion system protein//Uncharacterized conserved protein (DUF2346)//Myosin head (motor domain)//GRIP domain//4.1 protein C-terminal domain (CTD)	GO:0000042//GO:0006810//GO:0033617	protein targeting to Golgi//transport//mitochondrial respiratory chain complex IV assembly	GO:0005524//GO:0003774//GO:0005515//GO:0005198//GO:0003779	ATP binding//motor activity//protein binding//structural molecule activity//actin binding	GO:0005856//GO:0016459//GO:0005739	cytoskeleton//myosin complex//mitochondrion	KOG0160	Myosin class V heavy chain
	Cluster-58185.18433	40.3284	395.585	-3.2901	0.102231	3.0511e-07	5.827e-05	TRUE	373	9602416	XP_018561152.1	589	1.4e-58	myosin heavy chain, muscle isoform X14 [Anoplophora glabripennis]	XM_018705639.1	XM_018705639	277	2.12349e-141	PREDICTED: Anoplophora glabripennis myosin heavy chain, muscle (LOC108903445), transcript variant X16, mRNA	K17751	MYH6_7	myosin heavy chain 6/7	http://www.genome.jp/dbget-bin/www_bget?ko:K17751	P05661	552	9.8e-56	Myosin heavy chain, muscle OS=Drosophila melanogaster GN=Mhc PE=1 SV=4	PF08702//PF00038//PF07926//PF11365//PF16716//PF01576//PF09177//PF00430//PF16740//PF00769	Fibrinogen alpha/beta chain family//Intermediate filament protein//TPR/MLP1/MLP2-like protein//Protein of unknown function (DUF3166)//Bone marrow stromal antigen 2//Myosin tail//Syntaxin 6, N-terminal//ATP synthase B/B' CF(0)//Spindle and kinetochore-associated protein 2//Ezrin/radixin/moesin family	GO:0051258//GO:0015986//GO:0007067//GO:0030168//GO:0031110//GO:0051301//GO:0010506//GO:0015992//GO:0006606//GO:0007165//GO:0007059//GO:0051607//GO:0000090//GO:0048193	protein polymerization//ATP synthesis coupled proton transport//mitotic nuclear division//platelet activation//regulation of microtubule polymerization or depolymerization//cell division//regulation of autophagy//proton transport//protein import into nucleus//signal transduction//chromosome segregation//defense response to virus//mitotic anaphase//Golgi vesicle transport	GO:0015078//GO:0030674//GO:0005102//GO:0008092//GO:0005198//GO:0008017//GO:0003774	hydrogen ion transmembrane transporter activity//protein binding, bridging//receptor binding//cytoskeletal protein binding//structural molecule activity//microtubule binding//motor activity	GO:0016020//GO:0005577//GO:0005876//GO:0005615//GO:0016459//GO:0005737//GO:0045298//GO:0019898//GO:0005882//GO:0000940//GO:0045263	membrane//fibrinogen complex//spindle microtubule//extracellular space//myosin complex//cytoplasm//tubulin complex//extrinsic component of membrane//intermediate filament//condensed chromosome outer kinetochore//proton-transporting ATP synthase complex, coupling factor F(o)	--	--
	Cluster-58185.24021	49.3666	0.27184	7.1195	139.054	7.0154e-08	1.626e-05	TRUE	311	11552320	XP_023023720.1	492	2e-47	myosin heavy chain, muscle isoform X32 [Leptinotarsa decemlineata]	XM_018705639.1	XM_018705639	224	5.03678e-112	PREDICTED: Anoplophora glabripennis myosin heavy chain, muscle (LOC108903445), transcript variant X16, mRNA	--	--	--	--	P05661	468	4.5e-46	Myosin heavy chain, muscle OS=Drosophila melanogaster GN=Mhc PE=1 SV=4	PF04871//PF05837//PF11365//PF04977//PF01920//PF06156//PF04111//PF01496//PF07926//PF06810//PF01576//PF09177//PF16331//PF04728//PF04136//PF00769	Uso1 / p115 like vesicle tethering protein, C terminal region//Centromere protein H (CENP-H)//Protein of unknown function (DUF3166)//Septum formation initiator//Prefoldin subunit//Protein of unknown function (DUF972)//Autophagy protein Apg6//V-type ATPase 116kDa subunit family//TPR/MLP1/MLP2-like protein//Phage minor structural protein GP20//Myosin tail//Syntaxin 6, N-terminal//TolA binding prote…	GO:0070206//GO:0006914//GO:0006457//GO:0006886//GO:0006260//GO:0015031//GO:0010506//GO:0015991//GO:0048193//GO:0051382//GO:0015992//GO:0007049//GO:0006606	protein trimerization//autophagy//protein folding//intracellular protein transport//DNA replication//protein transport//regulation of autophagy//ATP hydrolysis coupled proton transport//Golgi vesicle transport//kinetochore assembly//proton transport//cell cycle//protein import into nucleus	GO:0003774//GO:0015078//GO:0008092//GO:0005198//GO:0051082//GO:0008565	motor activity//hydrogen ion transmembrane transporter activity//cytoskeletal protein binding//structural molecule activity//unfolded protein binding//protein transporter activity	GO:0019898//GO:0005615//GO:0016020//GO:0005737//GO:0016272//GO:0019867//GO:0033179//GO:0016459//GO:0005801//GO:0000776	extrinsic component of membrane//extracellular space//membrane//cytoplasm//prefoldin complex//outer membrane//proton-transporting V-type ATPase, V0 domain//myosin complex//cis-Golgi network//kinetochore	--	--
	Cluster-58739.0	122.062	27.9039	2.1254	4.36324	5.6921e-07	0.00010018	TRUE	701	2651597	EGT57648.1	137	6.6e-06	hypothetical protein CAEBREN_29319 [Caenorhabditis brenneri]	--	--	--	--	--	--	--	--	--	--	--	--	--	PF02049//PF08919//PF01442//PF00288	Flagellar hook-basal body complex protein FliE//F-actin binding//Apolipoprotein A1/A4/E domain//GHMP kinases N terminal domain	GO:0006468//GO:0006869//GO:0042157//GO:0071973	protein phosphorylation//lipid transport//lipoprotein metabolic process//bacterial-type flagellum-dependent cell motility	GO:0008289//GO:0003774//GO:0005198//GO:0005524//GO:0004715	lipid binding//motor activity//structural molecule activity//ATP binding//non-membrane spanning protein tyrosine kinase activity	GO:0005576//GO:0009288	extracellular region//bacterial-type flagellum	--	--
	Cluster-58185.795	21.2873	94.9632	-2.1505	0.225235	8.9834e-05	0.0069081	TRUE	2106	8984904	AOD75398.1	2458	1.5e-274	paramyosin-like protein [Tyrophagus putrescentiae]	KX060614.1	KX060614	753	0	Tyrophagus putrescentiae paramyosin-like protein mRNA, complete cds	--	--	--	--	Q8MUF6	2440	6.6e-274	Paramyosin OS=Blomia tropicalis PE=1 SV=1	PF01576//PF00038//PF13851//PF04513//PF16331//PF08774//PF10473	Myosin tail//Intermediate filament protein//Growth-arrest specific micro-tubule binding//Baculovirus polyhedron envelope protein, PEP, C terminus//TolA binding protein trimerisation//VRR-NUC domain//Leucine-rich repeats of kinetochore protein Cenp-F/LEK1	GO:0070206//GO:0048870	protein trimerization//cell motility	GO:0005198//GO:0016788//GO:0003774//GO:0008134//GO:0045502//GO:0042803	structural molecule activity//hydrolase activity, acting on ester bonds//motor activity//transcription factor binding//dynein binding//protein homodimerization activity	GO:0019028//GO:0005882//GO:0030286//GO:0005667//GO:0016459//GO:0019031//GO:0031514	viral capsid//intermediate filament//dynein complex//transcription factor complex//myosin complex//viral envelope//motile cilium	KOG0161	Myosin class II heavy chain
	Cluster-58185.38631	207.107	57.5378	1.8395	3.57886	1.077e-08	3.165e-06	TRUE	1984	3271769	ELR22160.1	1002	9.3e-106	glutamate decarboxylase [Acanthamoeba castellanii str. Neff]	--	--	--	--	--	--	--	--	--	Q04792	1178	1.3e-127	Glutamate decarboxylase OS=Saccharomyces cerevisiae (strain ATCC 204508 / S288c) GN=GAD1 PE=1 SV=1	PF00282//PF06017	Pyridoxal-dependent decarboxylase conserved domain//Unconventional myosin tail, actin- and lipid-binding	GO:0019752	carboxylic acid metabolic process	GO:0003774//GO:0030170//GO:0016831	motor activity//pyridoxal phosphate binding//carboxy-lyase activity	GO:0016459	myosin complex	--	--
	Cluster-58185.20694	7584.49	17020.3	-1.1661	0.445624	7.6662e-06	0.00090435	TRUE	340	--	--	--	--	--	--	--	--	--	--	--	--	--	--	--	--	--	--	PF02107	Flagellar L-ring protein	GO:0071973	bacterial-type flagellum-dependent cell motility	GO:0003774	motor activity	GO:0009427	bacterial-type flagellum basal body, distal rod, L ring	--	--
	gene_id	F_leg_readcount	M_leg_readcount	log2FoldChange	Fold Change	pval	padj	significant	Gene Length	NR GI	NR ID	NR Score	NR Evalue	NR Description	NT GI	NT ID	NT Score	NT Evalue	NT Description	KO ID	KO Name	KO Description	Http Link	Swissprot ID	Swissprot Score	Swissprot Evalue	Swissprot Description	PFAM ID	PFAM description	Gene Ontology Biological Pathway	BP Description	Gene Ontology Molecular Function	MF Description	Gene Ontology Cellular Component	CC Description	KOG ID	KOG Description
Mechanosensitive protein	Cluster-63417.0	92.6142	17.4964	2.4212	5.35616	8.6071e-07	0.00014238	TRUE	470	10848051	XP_022204110.1	546	1.7e-53	60S ribosomal protein L31-B-like [Nilaparvata lugens]	XM_001268376.1	XM_001268376	199	6.23569e-98	Aspergillus clavatus NRRL 1 60S ribosomal protein L31, partial mRNA	K02910	RP-L31e, RPL31	large subunit ribosomal protein L31e	http://www.genome.jp/dbget-bin/www_bget?ko:K02910	P0C2H9	389	9.8e-37	60S ribosomal protein L31-B OS=Saccharomyces cerevisiae (strain ATCC 204508 / S288c) GN=RPL31B PE=1 SV=1	PF00924//PF01198	Mechanosensitive ion channel//Ribosomal protein L31e	GO:0006412//GO:0055085//GO:0042254	translation//transmembrane transport//ribosome biogenesis	GO:0003735	structural constituent of ribosome	GO:0005840//GO:0016020//GO:0005622	ribosome//membrane//intracellular	KOG0893	60S ribosomal protein L31
	Cluster-63417.1	33.9518	3.60786	3.1817	9.07376	8.6167e-05	0.0066782	TRUE	625	10848052	XP_022204111.1	533	7.1e-52	60S ribosomal protein L31-B-like [Nilaparvata lugens]	XM_003847969.1	XM_003847969	225	2.97622e-112	Mycosphaerella graminicola IPO323 60S ribosomal protein L31 (MYCGRDRAFT_106407) mRNA, complete cds	K02910	RP-L31e, RPL31	large subunit ribosomal protein L31e	http://www.genome.jp/dbget-bin/www_bget?ko:K02910	Q6FWF4	385	3.8e-36	60S ribosomal protein L31 OS=Candida glabrata (strain ATCC 2001 / CBS 138 / JCM 3761 / NBRC 0622 / NRRL Y-65) GN=RPL31 PE=3 SV=1	PF01198//PF00924	Ribosomal protein L31e//Mechanosensitive ion channel	GO:0055085//GO:0042254//GO:0006412	transmembrane transport//ribosome biogenesis//translation	GO:0003735	structural constituent of ribosome	GO:0005622//GO:0016020//GO:0005840	intracellular//membrane//ribosome	KOG0893	60S ribosomal protein L31
	Cluster-58185.18036	57.4135	16.1194	1.8396	3.57911	0.00054052	0.028238	TRUE	1137	--	--	--	--	--	--	--	--	--	--	--	--	--	--	Q5A4M8	215	3.6e-16	Protein SUR7 OS=Candida albicans (strain SC5314 / ATCC MYA-2876) GN=SUR7 PE=1 SV=1	PF00924//PF05656//PF07062//PF06687	Mechanosensitive ion channel//Protein of unknown function (DUF805)//Clc-like//SUR7/PalI family	GO:0055085	transmembrane transport	--	--	GO:0016020//GO:0005886//GO:0016021	membrane//plasma membrane//integral component of membrane	--	--
	Cluster-19279.0	16.8619	0	6.5297	92.3923	0.00012574	0.0089575	TRUE	611	5377220	KJE94112.1	266	6.3e-21	ATP synthase subunit delta [Capsaspora owczarzaki ATCC 30864]	XM_001388882.2	XM_001388882	433	0	Aspergillus niger CBS 513.88 ATP synthase subunit delta, mRNA	K02134	ATPeF1D, ATP5D, ATP16	F-type H+-transporting ATPase subunit delta	http://www.genome.jp/dbget-bin/www_bget?ko:K02134	P56525	579	1.2e-58	ATP synthase subunit delta, mitochondrial OS=Neurospora crassa (strain ATCC 24698 / 74-OR23-1A / CBS 708.71 / DSM 1257 / FGSC 987) GN=des PE=3 SV=2	PF03470//PF02823	XS zinc finger domain//ATP synthase, Delta/Epsilon chain, beta-sandwich domain	GO:0015992//GO:0015986//GO:0031047//GO:0006119	proton transport//ATP synthesis coupled proton transport//gene silencing by RNA//oxidative phosphorylation	GO:0046933//GO:0046961	proton-transporting ATP synthase activity, rotational mechanism//proton-transporting ATPase activity, rotational mechanism	GO:0045261//GO:0045259	proton-transporting ATP synthase complex, catalytic core F(1)//proton-transporting ATP synthase complex	KOG1758	Mitochondrial F1F0-ATP synthase, subunit delta/ATP16
	Cluster-58185.134	28.4297	4.21316	2.7979	6.95427	0.00041795	0.023158	TRUE	444	6850099	KRF77775.1	149	1.7e-07	uncharacterized protein Dvir_GJ18479, isoform B [Drosophila virilis]	XM_007595156.1	XM_007595156	86	3.84181e-35	Colletotrichum fioriniae PJ7 hypothetical protein mRNA	--	--	--	--	--	--	--	--	PF04627	Mitochondrial ATP synthase epsilon chain	GO:0015992//GO:0015986//GO:0006119	proton transport//ATP synthesis coupled proton transport//oxidative phosphorylation	GO:0046933//GO:0046961	proton-transporting ATP synthase activity, rotational mechanism//proton-transporting ATPase activity, rotational mechanism	GO:0000275//GO:0045259	mitochondrial proton-transporting ATP synthase complex, catalytic core F(1)//proton-transporting ATP synthase complex	--	--
	Cluster-58185.4833	42.1227	8.93919	2.2419	4.7302	0.00048473	0.026012	TRUE	709	8289180	OAD47026.1	266	7.3e-21	ATP synthase subunit delta, mitochondrial [Eufriesea mexicana]	XM_013575908.1	XM_013575908	223	4.39719e-111	Aureobasidium namibiae CBS 147.97 epsilon subunit of F1F0-ATP synthase N-terminal domain-containing protein partial mRNA	--	--	--	--	P56525	611	2.7e-62	ATP synthase subunit delta, mitochondrial OS=Neurospora crassa (strain ATCC 24698 / 74-OR23-1A / CBS 708.71 / DSM 1257 / FGSC 987) GN=des PE=3 SV=2	PF02823	ATP synthase, Delta/Epsilon chain, beta-sandwich domain	GO:0015992//GO:0015986//GO:0006119	proton transport//ATP synthesis coupled proton transport//oxidative phosphorylation	GO:0046933//GO:0046961	proton-transporting ATP synthase activity, rotational mechanism//proton-transporting ATPase activity, rotational mechanism	GO:0045261//GO:0045259	proton-transporting ATP synthase complex, catalytic core F(1)//proton-transporting ATP synthase complex	KOG1758	Mitochondrial F1F0-ATP synthase, subunit delta/ATP16
	Cluster-58821.0	53.303	14.7972	1.8395	3.57886	0.00074882	0.036262	TRUE	681	7728045	XP_015431995.1	393	1.3e-35	PREDICTED: ATP synthase subunit O, mitochondrial [Dufourea novaeangliae]	--	--	--	--	--	--	--	--	--	Q6FSD5	530	6.4e-53	ATP synthase subunit 5, mitochondrial OS=Candida glabrata (strain ATCC 2001 / CBS 138 / JCM 3761 / NBRC 0622 / NRRL Y-65) GN=ATP5 PE=3 SV=1	PF00213	ATP synthase delta (OSCP) subunit	GO:0015986	ATP synthesis coupled proton transport	GO:0046933	proton-transporting ATP synthase activity, rotational mechanism	GO:0045259	proton-transporting ATP synthase complex	KOG1662	Mitochondrial F1F0-ATP synthase, subunit OSCP/ATP5
	gene_id	F_leg_readcount	M_leg_readcount	log2FoldChange	Fold Change	pval	padj	significant	Genes	Gene Length	NR GI	NR ID	NR Score	NR Evalue	NR Description	NT GI	NT ID	NT Score	NT Evalue	NT Description	KO ID	KO Name	KO Description	Http Link	Swissprot ID	Swissprot Score	Swissprot Evalue	Swissprot Description	PFAM ID	PFAM description	Gene Ontology Biological Pathway	BP Description	Gene Ontology Molecular Function	MF Description	Gene Ontology Cellular Component	CC Description	KOG ID	KOG Description
ATP	Cluster-58185.24021	49.3666	0.27184	7.1195	139.054	7.0154e-08	1.626e-05	TRUE	Cluster-58185.24021	311	11552320	XP_023023720.1	492	2e-47	myosin heavy chain, muscle isoform X32 [Leptinotarsa decemlineata]	XM_018705639.1	XM_018705639	224	5.03678e-112	PREDICTED: Anoplophora glabripennis myosin heavy chain, muscle (LOC108903445), transcript variant X16, mRNA	--	--	--	--	P05661	468	4.5e-46	Myosin heavy chain, muscle OS=Drosophila melanogaster GN=Mhc PE=1 SV=4	PF04871//PF05837//PF11365//PF04977//PF01920//PF06156//PF04111//PF01496//PF07926//PF06810//PF01576//PF09177//PF16331//PF04728//PF04136//PF00769	Uso1 / p115 like vesicle tethering protein, C terminal region//Centromere protein H (CENP-H)//Protein of unknown function (DUF3166)//Septum formation initiator//Prefoldin subunit//Protein of unknown function (DUF972)//Autophagy protein Apg6//V-type ATPase 116kDa subunit family//TPR/MLP1/MLP2-like protein//Phage minor structural protein GP20//Myosin tail//Syntaxin 6, N-terminal//TolA binding prote…	GO:0070206//GO:0006914//GO:0006457//GO:0006886//GO:0006260//GO:0015031//GO:0010506//GO:0015991//GO:0048193//GO:0051382//GO:0015992//GO:0007049//GO:0006606	protein trimerization//autophagy//protein folding//intracellular protein transport//DNA replication//protein transport//regulation of autophagy//ATP hydrolysis coupled proton transport//Golgi vesicle transport//kinetochore assembly//proton transport//cell cycle//protein import into nucleus	GO:0003774//GO:0015078//GO:0008092//GO:0005198//GO:0051082//GO:0008565	motor activity//hydrogen ion transmembrane transporter activity//cytoskeletal protein binding//structural molecule activity//unfolded protein binding//protein transporter activity	GO:0019898//GO:0005615//GO:0016020//GO:0005737//GO:0016272//GO:0019867//GO:0033179//GO:0016459//GO:0005801//GO:0000776	extrinsic component of membrane//extracellular space//membrane//cytoplasm//prefoldin complex//outer membrane//proton-transporting V-type ATPase, V0 domain//myosin complex//cis-Golgi network//kinetochore	--	--
	Cluster-19279.0	16.8619	0	6.5297	92.3923	0.00012574	0.0089575	TRUE	Cluster-19279.0	611	5377220	KJE94112.1	266	6.3e-21	ATP synthase subunit delta [Capsaspora owczarzaki ATCC 30864]	XM_001388882.2	XM_001388882	433	0	Aspergillus niger CBS 513.88 ATP synthase subunit delta, mRNA	K02134	ATPeF1D, ATP5D, ATP16	F-type H+-transporting ATPase subunit delta	http://www.genome.jp/dbget-bin/www_bget?ko:K02134	P56525	579	1.2e-58	ATP synthase subunit delta, mitochondrial OS=Neurospora crassa (strain ATCC 24698 / 74-OR23-1A / CBS 708.71 / DSM 1257 / FGSC 987) GN=des PE=3 SV=2	PF03470//PF02823	XS zinc finger domain//ATP synthase, Delta/Epsilon chain, beta-sandwich domain	GO:0015992//GO:0015986//GO:0031047//GO:0006119	proton transport//ATP synthesis coupled proton transport//gene silencing by RNA//oxidative phosphorylation	GO:0046933//GO:0046961	proton-transporting ATP synthase activity, rotational mechanism//proton-transporting ATPase activity, rotational mechanism	GO:0045261//GO:0045259	proton-transporting ATP synthase complex, catalytic core F(1)//proton-transporting ATP synthase complex	KOG1758	Mitochondrial F1F0-ATP synthase, subunit delta/ATP16
	Cluster-19279.0	16.8619	0	6.5297	92.3923	0.00012574	0.0089575	TRUE	Cluster-19279.0	611	5377220	KJE94112.1	266	6.3e-21	ATP synthase subunit delta [Capsaspora owczarzaki ATCC 30864]	XM_001388882.2	XM_001388882	433	0	Aspergillus niger CBS 513.88 ATP synthase subunit delta, mRNA	K02134	ATPeF1D, ATP5D, ATP16	F-type H+-transporting ATPase subunit delta	http://www.genome.jp/dbget-bin/www_bget?ko:K02134	P56525	579	1.2e-58	ATP synthase subunit delta, mitochondrial OS=Neurospora crassa (strain ATCC 24698 / 74-OR23-1A / CBS 708.71 / DSM 1257 / FGSC 987) GN=des PE=3 SV=2	PF03470//PF02823	XS zinc finger domain//ATP synthase, Delta/Epsilon chain, beta-sandwich domain	GO:0015992//GO:0015986//GO:0031047//GO:0006119	proton transport//ATP synthesis coupled proton transport//gene silencing by RNA//oxidative phosphorylation	GO:0046933//GO:0046961	proton-transporting ATP synthase activity, rotational mechanism//proton-transporting ATPase activity, rotational mechanism	GO:0045261//GO:0045259	proton-transporting ATP synthase complex, catalytic core F(1)//proton-transporting ATP synthase complex	KOG1758	Mitochondrial F1F0-ATP synthase, subunit delta/ATP16
	Cluster-53733.0	15.7602	0	6.4284	86.1274	4.3206e-05	0.0038399	TRUE	Cluster-53733.0	1229	3527658	EPB79760.1	1318	1.3e-142	eukaryotic initiation factor 4A-III [Ancylostoma ceylanicum]	XM_001487126.1	XM_001487126	1161	0	Meyerozyma guilliermondii ATCC 6260 eukaryotic initiation factor 4A (PGUG_00553) partial mRNA	--	--	--	--	P10081	1486	1.6e-163	ATP-dependent RNA helicase eIF4A OS=Saccharomyces cerevisiae (strain ATCC 204508 / S288c) GN=TIF1 PE=1 SV=3	PF00270//PF04851//PF00580//PF07652	DEAD/DEAH box helicase//Type III restriction enzyme, res subunit//UvrD/REP helicase N-terminal domain//Flavivirus DEAD domain	GO:0019079	viral genome replication	GO:0003677//GO:0008026//GO:0003676//GO:0016787//GO:0005524	DNA binding//ATP-dependent helicase activity//nucleic acid binding//hydrolase activity//ATP binding	--	--	KOG0327	Translation initiation factor 4F, helicase subunit (eIF-4A) and related helicases
	Cluster-23562.0	24.2318	0.543679	5.2986	39.3584	0.00040454	0.02258	TRUE	Cluster-23562.0	1669	10847960	XP_022204028.1	1229	3.7e-132	calcium..calmodulin-dependent protein kinase-like [Nilaparvata lugens]	XM_018847293.1	XM_018847293	793	0	Isaria fumosorosea ARSEF 2679 calcium/calmodulin-dependent protein kinase partial mRNA	--	--	--	--	O14408	1242	4.3e-135	Calcium/calmodulin-dependent protein kinase OS=Metarhizium anisopliae PE=2 SV=1	PF06293//PF07714//PF00069//PF09570	Lipopolysaccharide kinase (Kdo/WaaP) family//Protein tyrosine kinase//Protein kinase domain//SinI restriction endonuclease	GO:0006468//GO:0009307//GO:0006308	protein phosphorylation//DNA restriction-modification system//DNA catabolic process	GO:0003677//GO:0009036//GO:0005524//GO:0004672//GO:0016773	DNA binding//Type II site-specific deoxyribonuclease activity//ATP binding//protein kinase activity//phosphotransferase activity, alcohol group as acceptor	GO:0016020//GO:0009359	membrane//Type II site-specific deoxyribonuclease complex	KOG0032	Ca2+/calmodulin-dependent protein kinase, EF-Hand protein superfamily
	Cluster-58185.6296	17.5291	0.543679	4.8113	28.0767	0.00047523	0.025627	TRUE	Cluster-58185.6296	2091	4966760	XP_009690258.1	2057	4.5e-228	heat shock protein 90 [Theileria orientalis strain Shintoku]	XM_016439311.1	XM_016439311	498	0	Kalmanozyma brasiliensis GHG001 succinyl-coa synthetase, alpha subunit partial mRNA	K04079	HSP90A, htpG	molecular chaperone HtpG	http://www.genome.jp/dbget-bin/www_bget?ko:K04079	P36182	1452	2.4e-159	Heat shock protein 82 (Fragment) OS=Nicotiana tabacum GN=HSP82 PE=2 SV=1	PF00183	Hsp90 protein	GO:0006950//GO:0006457	response to stress//protein folding	GO:0005524//GO:0051082	ATP binding//unfolded protein binding	--	--	KOG0019	Molecular chaperone (HSP90 family)
	Cluster-58185.69	23.4961	1.20262	4.2124	18.5378	0.00017596	0.011771	TRUE	Cluster-58185.69	1242	1699731	XP_002592260.1	890	5.6e-93	hypothetical protein BRAFLDRAFT_277163 [Branchiostoma floridae]	--	--	--	--	--	--	--	--	--	Q6BY07	1413	4.7e-155	Diphosphomevalonate decarboxylase OS=Debaryomyces hansenii (strain ATCC 36239 / CBS 767 / JCM 1990 / NBRC 0083 / IGC 2968) GN=MVD1 PE=3 SV=2	PF00288	GHMP kinases N terminal domain	--	--	GO:0005524	ATP binding	--	--	KOG2833	Mevalonate pyrophosphate decarboxylase
	Cluster-12213.0	31.877	1.89056	4.0511	16.5769	0.00047767	0.025729	TRUE	Cluster-12213.0	3103	11974467	PRP88370.1	2044	2.2e-226	AAA ATPase domain-containing protein [Planoprotostelium fungivorum]	XM_006672649.1	XM_006672649	1676	0	Cordyceps militaris CM01 heat shock protein HSP98 (CCM_07508), partial mRNA	--	--	--	--	P31540	3449	0	Heat shock protein hsp98 OS=Neurospora crassa (strain ATCC 24698 / 74-OR23-1A / CBS 708.71 / DSM 1257 / FGSC 987) GN=hsp98 PE=1 SV=2	PF02367//PF00004//PF00005//PF00158//PF06414//PF07724//PF03266//PF01637//PF04851//PF06309//PF00437//PF13304//PF03193//PF07726//PF01695//PF02861//PF08477//PF00910//PF07728	Threonylcarbamoyl adenosine biosynthesis protein TsaE//ATPase family associated with various cellular activities (AAA)//ABC transporter//Sigma-54 interaction domain//Zeta toxin//AAA domain (Cdc48 subfamily)//NTPase//Archaeal ATPase//Type III restriction enzyme, res subunit//Torsin//Type II/IV secretion system protein//AAA domain, putative AbiEii toxin, Type IV TA system//Protein of unknown functi…	GO:0006810//GO:0019538//GO:0007264//GO:0002949//GO:0006355	transport//protein metabolic process//small GTPase mediated signal transduction//tRNA threonylcarbamoyladenosine modification//regulation of transcription, DNA-templated	GO:0003677//GO:0016787//GO:0016301//GO:0003924//GO:0003724//GO:0005524//GO:0008134//GO:0005525//GO:0003723//GO:0098519//GO:0016887	DNA binding//hydrolase activity//kinase activity//GTPase activity//RNA helicase activity//ATP binding//transcription factor binding//GTP binding//RNA binding//nucleotide phosphatase activity, acting on free nucleotides//ATPase activity	GO:0005667	transcription factor complex	KOG1051	Chaperone HSP104 and related ATP-dependent Clp proteases
	Cluster-54550.0	20.4978	1.27475	3.9829	15.8115	0.00018804	0.012337	TRUE	Cluster-54550.0	1371	10267639	XP_020619822.1	1613	9.1e-177	ATP-binding cassette sub-family E member 1-like [Orbicella faveolata]	XM_003856834.1	XM_003856834	520	0	Mycosphaerella graminicola IPO323 ABC transporter domain-containing protein (MYCGRDRAFT_219383) mRNA, complete cds	K06174	ABCE1, Rli1	ATP-binding cassette, sub-family E, member 1	http://www.genome.jp/dbget-bin/www_bget?ko:K06174	Q03195	1686	1.1e-186	Translation initiation factor RLI1 OS=Saccharomyces cerevisiae (strain ATCC 204508 / S288c) GN=RLI1 PE=1 SV=1	PF02367//PF07728//PF00931//PF10662//PF00005//PF13304//PF08477//PF00004//PF00910//PF03193//PF03266//PF00158//PF00448	Threonylcarbamoyl adenosine biosynthesis protein TsaE//AAA domain (dynein-related subfamily)//NB-ARC domain//Ethanolamine utilisation - propanediol utilisation//ABC transporter//AAA domain, putative AbiEii toxin, Type IV TA system//Ras of Complex, Roc, domain of DAPkinase//ATPase family associated with various cellular activities (AAA)//RNA helicase//Protein of unknown function, DUF258//NTPase//S…	GO:0007264//GO:0002949//GO:0006614//GO:0006355//GO:0006576	small GTPase mediated signal transduction//tRNA threonylcarbamoyladenosine modification//SRP-dependent cotranslational protein targeting to membrane//regulation of transcription, DNA-templated//cellular biogenic amine metabolic process	GO:0003924//GO:0003724//GO:0005524//GO:0008134//GO:0016887//GO:0098519//GO:0043531//GO:0005525//GO:0003723	GTPase activity//RNA helicase activity//ATP binding//transcription factor binding//ATPase activity//nucleotide phosphatase activity, acting on free nucleotides//ADP binding//GTP binding//RNA binding	GO:0005667	transcription factor complex	KOG0063	RNAse L inhibitor, ABC superfamily
	Cluster-69573.3	21.065	1.84924	3.5949	12.0829	0.0010456	0.046736	TRUE	Cluster-69573.3	1436	7347058	XP_014671389.1	1001	8.8e-106	PREDICTED: probable ATP-dependent RNA helicase DDX5 isoform X1 [Priapulus caudatus]	XM_008598857.1	XM_008598857	552	0	Beauveria bassiana ARSEF 2860 DEAD/DEAH box helicase partial mRNA	--	--	--	--	Q4IF76	1276	4.2e-139	ATP-dependent RNA helicase DBP2 OS=Gibberella zeae (strain PH-1 / ATCC MYA-4620 / FGSC 9075 / NRRL 31084) GN=DBP2 PE=3 SV=1	PF00270//PF04851	DEAD/DEAH box helicase//Type III restriction enzyme, res subunit	--	--	GO:0003677//GO:0005524//GO:0016787//GO:0003676	DNA binding//ATP binding//hydrolase activity//nucleic acid binding	--	--	KOG0331	ATP-dependent RNA helicase
	Cluster-61681.1	18.9397	1.50346	3.5861	12.0095	0.00076247	0.036778	TRUE	Cluster-61681.1	1803	10179500	XP_020438606.1	978	5.1e-103	hypothetical protein PPL_00295 [Heterostelium album PN500]	--	--	--	--	--	--	--	--	--	P13607	804	2.8e-84	Sodium/potassium-transporting ATPase subunit alpha OS=Drosophila melanogaster GN=Atpalpha PE=1 SV=3	PF00122	E1-E2 ATPase	--	--	GO:0046872//GO:0000166	metal ion binding//nucleotide binding	--	--	KOG0203	Na+/K+ ATPase, alpha subunit
	Cluster-25209.1	22.9607	1.93369	3.5572	11.7713	0.00017386	0.011654	TRUE	Cluster-25209.1	1279	6555893	XP_014157253.1	654	1.4e-65	hypothetical protein SARC_04403 [Sphaeroforma arctica JP610]	XM_013574239.1	XM_013574239	422	0	Aureobasidium namibiae CBS 147.97 ABC transporter domain-containing protein partial mRNA	K06158	ABCF3	ATP-binding cassette, subfamily F, member 3	http://www.genome.jp/dbget-bin/www_bget?ko:K06158	Q08972	1115	1.7e-120	[NU+] prion formation protein 1 OS=Saccharomyces cerevisiae (strain ATCC 204508 / S288c) GN=NEW1 PE=1 SV=1	PF00005//PF13304	ABC transporter//AAA domain, putative AbiEii toxin, Type IV TA system	--	--	GO:0016887//GO:0005524	ATPase activity//ATP binding	--	--	KOG0062	ATPase component of ABC transporters with duplicated ATPase domains/Translation elongation factor EF-3b
	Cluster-58185.38335	64.3905	5.44297	3.5466	11.6851	1.0842e-09	4.1175e-07	TRUE	Cluster-58185.38335	1658	9928729	XP_019646837.1	1192	7.2e-128	PREDICTED: histidine--tRNA ligase, cytoplasmic-like [Branchiostoma belcheri]	XM_018856291.1	XM_018856291	352	0	Metschnikowia bicuspidata var. bicuspidata NRRL YB-4993 histidine tRNA synthetase mRNA	K01892	HARS, hisS	histidyl-tRNA synthetase	http://www.genome.jp/dbget-bin/www_bget?ko:K01892	P07263	1703	1.5e-188	Histidine--tRNA ligase, mitochondrial OS=Saccharomyces cerevisiae (strain ATCC 204508 / S288c) GN=HTS1 PE=1 SV=2	PF00587//PF00152//PF01409	tRNA synthetase class II core domain (G, H, P, S and T)//tRNA synthetases class II (D, K and N)//tRNA synthetases class II core domain (F)	GO:0006418//GO:0043039	tRNA aminoacylation for protein translation//tRNA aminoacylation	GO:0000166//GO:0000049//GO:0004812//GO:0005524	nucleotide binding//tRNA binding//aminoacyl-tRNA ligase activity//ATP binding	GO:0005737	cytoplasm	KOG1936	Histidyl-tRNA synthetase
	Cluster-42239.2	22.1033	1.81843	3.5406	11.6366	0.00031117	0.018486	TRUE	Cluster-42239.2	1411	4380399	KCV69380.1	1452	4.4e-158	sulfate adenylyltransferase [Fonticula alba]	XM_008028516.1	XM_008028516	530	0	Setosphaeria turcica Et28A hypothetical protein mRNA	--	--	--	--	Q0V6P9	1915	3.3e-213	Sulfate adenylyltransferase OS=Phaeosphaeria nodorum (strain SN15 / ATCC MYA-4574 / FGSC 10173) GN=MET3 PE=3 SV=1	PF01583//PF01747	Adenylylsulphate kinase//ATP-sulfurylase	GO:0000103//GO:0006144//GO:0006790	sulfate assimilation//purine nucleobase metabolic process//sulfur compound metabolic process	GO:0005524//GO:0004020//GO:0004781	ATP binding//adenylylsulfate kinase activity//sulfate adenylyltransferase (ATP) activity	--	--	KOG4238	Bifunctional ATP sulfurylase/adenosine 5'-phosphosulfate kinase
	Cluster-58185.40112	24.2747	2.09027	3.4746	11.1163	0.00041604	0.023091	TRUE	Cluster-58185.40112	772	4949553	XP_009494585.1	862	6.2e-90	60S ribosomal protein L10-A [Fonticula alba]	XM_018135593.1	XM_018135593	246	7.87587e-124	Malassezia pachydermatis 60s ribosomal protein l10 mRNA	K02866	RP-L10e, RPL10	large subunit ribosomal protein L10e	http://www.genome.jp/dbget-bin/www_bget?ko:K02866	Q9P769	828	2e-87	60S ribosomal protein L10-B OS=Schizosaccharomyces pombe (strain 972 / ATCC 24843) GN=rpl1002 PE=3 SV=1	PF00252//PF09262	Ribosomal protein L16p/L10e//Peroxisome biogenesis factor 1, N-terminal	GO:0006412//GO:0042254//GO:0007031	translation//ribosome biogenesis//peroxisome organization	GO:0003735//GO:0005524	structural constituent of ribosome//ATP binding	GO:0005777//GO:0005840	peroxisome//ribosome	KOG0857	60s ribosomal protein L10
	Cluster-70700.0	28.8155	2.65063	3.4477	10.9109	5.9156e-05	0.0049125	TRUE	Cluster-70700.0	890	2977287	XP_003747632.1	1097	4e-117	PREDICTED: eukaryotic initiation factor 4A-I [Galendromus occidentalis]	XM_002153472.1	XM_002153472	456	0	Penicillium marneffei ATCC 18224 eukaryotic translation initiation factor 4, putative, mRNA	--	--	--	--	Q7RV88	1275	3.4e-139	ATP-dependent RNA helicase eIF4A OS=Neurospora crassa (strain ATCC 24698 / 74-OR23-1A / CBS 708.71 / DSM 1257 / FGSC 987) GN=tif-1 PE=3 SV=2	PF00270//PF04851//PF00580	DEAD/DEAH box helicase//Type III restriction enzyme, res subunit//UvrD/REP helicase N-terminal domain	--	--	GO:0016787//GO:0003676//GO:0005524//GO:0003677	hydrolase activity//nucleic acid binding//ATP binding//DNA binding	--	--	KOG0327	Translation initiation factor 4F, helicase subunit (eIF-4A) and related helicases
	Cluster-58185.3667	40.304	3.96851	3.3493	10.1915	1.6513e-05	0.0017235	TRUE	Cluster-58185.3667	1904	1837448	EFC46708.1	1839	7.9e-203	phosphoenolpyruvate carboxykinase [Naegleria gruberi]	XM_003052469.1	XM_003052469	1111	0	Nectria haematococca mpVI 77-13-4 predicted protein, mRNA	--	--	--	--	Q96UL8	2684	3e-302	Phosphoenolpyruvate carboxykinase [ATP] OS=Emericella nidulans (strain FGSC A4 / ATCC 38163 / CBS 112.46 / NRRL 194 / M139) GN=acuF PE=3 SV=3	PF01293	Phosphoenolpyruvate carboxykinase	GO:0015976//GO:0006094//GO:0006099	carbon utilization//gluconeogenesis//tricarboxylic acid cycle	GO:0005524//GO:0004612	ATP binding//phosphoenolpyruvate carboxykinase (ATP) activity	--	--	--	--
	Cluster-58476.0	37.1873	3.66586	3.2916	9.79198	1.0239e-05	0.0011593	TRUE	Cluster-58476.0	2335	10847931	XP_022203996.1	1585	2.7e-173	calcium-transporting ATPase 3-like [Nilaparvata lugens]	XM_008102425.1	XM_008102425	84	2.78496e-33	Colletotrichum graminicola M1.001 potassium/sodium efflux P-type ATPase partial mRNA	--	--	--	--	P22189	1668	2.4e-184	Calcium-transporting ATPase 3 OS=Schizosaccharomyces pombe (strain 972 / ATCC 24843) GN=cta3 PE=1 SV=1	PF00122	E1-E2 ATPase	--	--	GO:0046872//GO:0000166	metal ion binding//nucleotide binding	--	--	KOG0202	Ca2+ transporting ATPase
	Cluster-58476.0	37.1873	3.66586	3.2916	9.79198	1.0239e-05	0.0011593	TRUE	Cluster-58476.0	2335	10847931	XP_022203996.1	1585	2.7e-173	calcium-transporting ATPase 3-like [Nilaparvata lugens]	XM_008102425.1	XM_008102425	84	2.78496e-33	Colletotrichum graminicola M1.001 potassium/sodium efflux P-type ATPase partial mRNA	--	--	--	--	P22189	1668	2.4e-184	Calcium-transporting ATPase 3 OS=Schizosaccharomyces pombe (strain 972 / ATCC 24843) GN=cta3 PE=1 SV=1	PF00122	E1-E2 ATPase	--	--	GO:0046872//GO:0000166	metal ion binding//nucleotide binding	--	--	KOG0202	Ca2+ transporting ATPase
	Cluster-49322.0	24.3348	2.6075	3.2137	9.27727	0.0006544	0.0326	TRUE	Cluster-49322.0	2253	9926183	XP_019644013.1	1472	3.3e-160	PREDICTED: ATP-dependent RNA helicase DDX3X-like isoform X1 [Branchiostoma belcheri]	XM_001482551.1	XM_001482551	1732	0	Meyerozyma guilliermondii ATCC 6260 hypothetical protein (PGUG_05621) partial mRNA	--	--	--	--	A5DQS0	2341	2.1e-262	ATP-dependent RNA helicase DED1 OS=Meyerozyma guilliermondii (strain ATCC 6260 / CBS 566 / DSM 6381 / JCM 1539 / NBRC 10279 / NRRL Y-324) GN=DED1 PE=3 SV=3	PF00270//PF04851	DEAD/DEAH box helicase//Type III restriction enzyme, res subunit	--	--	GO:0003677//GO:0003676//GO:0016787//GO:0005524	DNA binding//nucleic acid binding//hydrolase activity//ATP binding	--	--	KOG0335	ATP-dependent RNA helicase
	Cluster-51284.0	26.9532	3.10986	3.1492	8.87163	0.00023615	0.014823	TRUE	Cluster-51284.0	2028	5866677	CEP01631.1	487	5e-46	hypothetical protein PBRA_008573 [Plasmodiophora brassicae]	--	--	--	--	--	--	--	--	--	P39932	1174	4e-127	Sugar transporter STL1 OS=Saccharomyces cerevisiae (strain ATCC 204508 / S288c) GN=STL1 PE=1 SV=2	PF03137//PF07690//PF00083	Organic Anion Transporter Polypeptide (OATP) family//Major Facilitator Superfamily//Sugar (and other) transporter	GO:0055085//GO:0006810	transmembrane transport//transport	GO:0022857//GO:0005215	transmembrane transporter activity//transporter activity	GO:0016021//GO:0016020	integral component of membrane//membrane	--	--
	Cluster-63899.0	52.9583	6.01565	3.1137	8.656	7.8995e-07	0.00013333	TRUE	Cluster-63899.0	1531	11450327	PIK57747.1	1304	6.9e-141	putative succinyl-CoA ligase [Apostichopus japonicus]	XM_013569146.1	XM_013569146	588	0	Aureobasidium namibiae CBS 147.97 succinate--CoA ligase subunit beta partial mRNA	--	--	--	--	Q9P567	1676	1.9e-185	Probable succinyl-CoA ligase [GDP-forming] subunit beta, mitochondrial OS=Neurospora crassa (strain ATCC 24698 / 74-OR23-1A / CBS 708.71 / DSM 1257 / FGSC 987) GN=B9J10.140 PE=3 SV=1	PF00549//PF06470	CoA-ligase//SMC proteins Flexible Hinge Domain	GO:0008152//GO:0051276	metabolic process//chromosome organization	GO:0005515//GO:0003824//GO:0005524	protein binding//catalytic activity//ATP binding	GO:0005694	chromosome	KOG2799	Succinyl-CoA synthetase, beta subunit
	Cluster-60365.0	50.9777	5.713	3.1089	8.62725	8.6742e-06	0.0010041	TRUE	Cluster-60365.0	3571	8814921	XP_017476812.1	2914	0	PREDICTED: plasma membrane ATPase-like [Rhagoletis zephyria]	LT558122.1	LT558122	1077	0	Ustilago bromivora strain UB2112 genome assembly, chromosome: VI	--	--	--	--	P49380	2064	4.4e-230	Plasma membrane ATPase OS=Kluyveromyces lactis (strain ATCC 8585 / CBS 2359 / DSM 70799 / NBRC 1267 / NRRL Y-1140 / WM37) GN=PMA1 PE=1 SV=1	PF00122	E1-E2 ATPase	--	--	GO:0000166//GO:0046872	nucleotide binding//metal ion binding	--	--	KOG0205	Plasma membrane H+-transporting ATPase
	Cluster-58185.4984	163.589	19.0673	3.0932	8.53387	1.2061e-09	4.5281e-07	TRUE	Cluster-58185.4984	6221	11390109	PIC46767.1	170	8.7e-09	hypothetical protein B9Z55_006353 [Caenorhabditis nigoni]	--	--	--	--	--	--	--	--	--	P39922	140	9.7e-07	Myosin heavy chain, clone 203 (Fragment) OS=Hydra vulgaris PE=2 SV=1	PF02123//PF02714//PF00680//PF00270//PF04851//PF09036//PF04428	Viral RNA-directed RNA-polymerase//Calcium-dependent channel, 7TM region, putative phosphate//RNA dependent RNA polymerase//DEAD/DEAH box helicase//Type III restriction enzyme, res subunit//Bcr-Abl oncoprotein oligomerisation domain//Choline kinase N terminus	GO:0006351//GO:0006144//GO:0006468//GO:0009069//GO:0016310//GO:0007165	transcription, DNA-templated//purine nucleobase metabolic process//protein phosphorylation//serine family amino acid metabolic process//phosphorylation//signal transduction	GO:0004674//GO:0003968//GO:0005524//GO:0003676//GO:0016773//GO:0005096//GO:0003723//GO:0003677//GO:0016787	protein serine/threonine kinase activity//RNA-directed RNA polymerase activity//ATP binding//nucleic acid binding//phosphotransferase activity, alcohol group as acceptor//GTPase activator activity//RNA binding//DNA binding//hydrolase activity	GO:0016020//GO:0031379	membrane//RNA-directed RNA polymerase complex	--	--
	Cluster-58185.899	57.287	6.71591	3.0618	8.35014	5.9473e-05	0.0049347	TRUE	Cluster-58185.899	3261	5818635	XP_012757169.1	1672	3.1e-183	hypothetical protein SAMD00019534_024170 [Acytostelium subglobosum LB1]	XM_008600981.1	XM_008600981	1329	0	Beauveria bassiana ARSEF 2860 magnesium-translocating P-type ATPase family protein partial mRNA	--	--	--	--	P22036	1660	2.8e-183	Magnesium-transporting ATPase, P-type 1 OS=Salmonella typhimurium (strain LT2 / SGSC1412 / ATCC 700720) GN=mgtB PE=1 SV=3	PF00122//PF02935	E1-E2 ATPase//Cytochrome c oxidase subunit VIIc	GO:0015992//GO:0006123	proton transport//mitochondrial electron transport, cytochrome c to oxygen	GO:0004129//GO:0046872//GO:0000166	cytochrome-c oxidase activity//metal ion binding//nucleotide binding	GO:0045277	respiratory chain complex IV	KOG0202	Ca2+ transporting ATPase
	Cluster-58185.899	57.287	6.71591	3.0618	8.35014	5.9473e-05	0.0049347	TRUE	Cluster-58185.899	3261	5818635	XP_012757169.1	1672	3.1e-183	hypothetical protein SAMD00019534_024170 [Acytostelium subglobosum LB1]	XM_008600981.1	XM_008600981	1329	0	Beauveria bassiana ARSEF 2860 magnesium-translocating P-type ATPase family protein partial mRNA	--	--	--	--	P22036	1660	2.8e-183	Magnesium-transporting ATPase, P-type 1 OS=Salmonella typhimurium (strain LT2 / SGSC1412 / ATCC 700720) GN=mgtB PE=1 SV=3	PF00122//PF02935	E1-E2 ATPase//Cytochrome c oxidase subunit VIIc	GO:0015992//GO:0006123	proton transport//mitochondrial electron transport, cytochrome c to oxygen	GO:0004129//GO:0046872//GO:0000166	cytochrome-c oxidase activity//metal ion binding//nucleotide binding	GO:0045277	respiratory chain complex IV	KOG0202	Ca2+ transporting ATPase
	Cluster-58185.4047	29.5558	3.56473	2.9906	7.94804	0.00029448	0.017676	TRUE	Cluster-58185.4047	914	10184189	XP_020430741.1	810	7.9e-84	phosphoenolpyruvate carboxykinase [Heterostelium album PN500]	XM_007820287.2	XM_007820287	348	1.86471e-180	Metarhizium robertsii ARSEF 23 phosphoenolpyruvate carboxykinase mRNA	--	--	--	--	Q7RVS9	1183	1.6e-128	Phosphoenolpyruvate carboxykinase [ATP] OS=Neurospora crassa (strain ATCC 24698 / 74-OR23-1A / CBS 708.71 / DSM 1257 / FGSC 987) GN=acu-6 PE=3 SV=2	PF01293	Phosphoenolpyruvate carboxykinase	GO:0006099//GO:0006094//GO:0015976	tricarboxylic acid cycle//gluconeogenesis//carbon utilization	GO:0005524//GO:0004612	ATP binding//phosphoenolpyruvate carboxykinase (ATP) activity	--	--	--	--
	Cluster-58185.38563	40.3894	5.30052	2.9381	7.66401	1.7971e-05	0.0018541	TRUE	Cluster-58185.38563	695	5373627	KJE90519.1	656	4.3e-66	ATP synthase subunit beta [Capsaspora owczarzaki ATCC 30864]	XM_013491984.1	XM_013491984	344	2.34717e-178	Aureobasidium subglaciale EXF-2481 hypothetical protein mRNA	--	--	--	--	P23704	749	2.6e-78	ATP synthase subunit beta, mitochondrial OS=Neurospora crassa (strain ATCC 24698 / 74-OR23-1A / CBS 708.71 / DSM 1257 / FGSC 987) GN=atp-2 PE=2 SV=1	PF00910//PF02874//PF00006//PF02367//PF00931	RNA helicase//ATP synthase alpha/beta family, beta-barrel domain//ATP synthase alpha/beta family, nucleotide-binding domain//Threonylcarbamoyl adenosine biosynthesis protein TsaE//NB-ARC domain	GO:0046034//GO:0015992//GO:0002949	ATP metabolic process//proton transport//tRNA threonylcarbamoyladenosine modification	GO:0043531//GO:0003723//GO:0005524//GO:0003724	ADP binding//RNA binding//ATP binding//RNA helicase activity	--	--	KOG1350	F0F1-type ATP synthase, beta subunit
	Cluster-61782.0	32.364	4.25448	2.9281	7.61107	0.00012677	0.0090184	TRUE	Cluster-61782.0	1330	--	--	--	--	--	XM_007829563.1	XM_007829563	77	1.22169e-29	Pestalotiopsis fici W106-1 Eukaryotic translation initiation factor 3 subunit J mRNA	--	--	--	--	A1CE66	372	2.6e-34	Eukaryotic translation initiation factor 3 subunit J OS=Aspergillus clavatus (strain ATCC 1007 / CBS 513.65 / DSM 816 / NCTC 3887 / NRRL 1) GN=hcr1 PE=3 SV=1	PF14532//PF08597	Sigma-54 interaction domain//Translation initiation factor eIF3 subunit	GO:0006355//GO:0006446	regulation of transcription, DNA-templated//regulation of translational initiation	GO:0003743//GO:0005524//GO:0008134	translation initiation factor activity//ATP binding//transcription factor binding	GO:0005840//GO:0005667//GO:0005852//GO:0005737	ribosome//transcription factor complex//eukaryotic translation initiation factor 3 complex//cytoplasm	--	--
	Cluster-68037.0	24.4824	3.30957	2.8899	7.41219	0.00072514	0.035392	TRUE	Cluster-68037.0	433	--	--	--	--	--	XM_009229714.1	XM_009229714	34	3.01554e-06	Gaeumannomyces graminis var. tritici R3-111a-1 hypothetical protein mRNA	--	--	--	--	--	--	--	--	PF04911	ATP synthase j chain	GO:0015992//GO:0015986	proton transport//ATP synthesis coupled proton transport	GO:0015078	hydrogen ion transmembrane transporter activity	GO:0045263	proton-transporting ATP synthase complex, coupling factor F(o)	--	--
	Cluster-58075.0	35.5759	4.7119	2.8881	7.40295	4.7317e-05	0.0041091	TRUE	Cluster-58075.0	721	3596950	XP_005106931.1	845	5.4e-88	PREDICTED: ras-related protein Rab-1A [Aplysia californica]	XM_018852115.1	XM_018852115	303	1.51034e-155	Isaria fumosorosea ARSEF 2679 YPT1_NEUCR GTP-binding protein ypt1 partial mRNA	--	--	--	--	P33723	926	8.1e-99	GTP-binding protein ypt1 OS=Neurospora crassa (strain ATCC 24698 / 74-OR23-1A / CBS 708.71 / DSM 1257 / FGSC 987) GN=ypt-1 PE=3 SV=1	PF00071//PF00005//PF10662//PF01926//PF00025//PF02421//PF00735//PF07728//PF00004//PF03193//PF04670//PF08477	Ras family//ABC transporter//Ethanolamine utilisation - propanediol utilisation//50S ribosome-binding GTPase//ADP-ribosylation factor family//Ferrous iron transport protein B//Septin//AAA domain (dynein-related subfamily)//ATPase family associated with various cellular activities (AAA)//Protein of unknown function, DUF258//Gtr1/RagA G protein conserved region//Ras of Complex, Roc, domain of DAPki…	GO:0007264//GO:0006576//GO:0015684	small GTPase mediated signal transduction//cellular biogenic amine metabolic process//ferrous iron transport	GO:0015093//GO:0003924//GO:0005524//GO:0005525//GO:0016887	ferrous iron transmembrane transporter activity//GTPase activity//ATP binding//GTP binding//ATPase activity	GO:0016021	integral component of membrane	KOG0084	GTPase Rab1/YPT1, small G protein superfamily, and related GTP-binding proteins
	Cluster-58185.5569	36.6695	4.86848	2.8685	7.30305	6.983e-05	0.0056655	TRUE	Cluster-58185.5569	508	8426528	BAV14135.1	577	4.6e-57	adenine nucleotide translocase insect3 [Planococcus kraunhiae]	XM_012337222.1	XM_012337222	464	0	Pseudozyma hubeiensis SY62 hypothetical protein partial mRNA	K05863	SLC25A4S, ANT	solute carrier family 25 (mitochondrial adenine nucleotide translocator), member 4/5/6/31	http://www.genome.jp/dbget-bin/www_bget?ko:K05863	P27080	535	1.2e-53	ADP,ATP carrier protein OS=Chlamydomonas reinhardtii GN=ABT PE=2 SV=1	PF02605	Photosystem I reaction centre subunit XI	GO:0015979	photosynthesis	--	--	GO:0009522//GO:0009538	photosystem I//photosystem I reaction center	KOG0749	Mitochondrial ADP/ATP carrier proteins
	Cluster-58185.5273	41.477	5.55642	2.8631	7.27577	4.5429e-05	0.0039766	TRUE	Cluster-58185.5273	925	10848135	XP_022204203.1	671	1e-67	ATP synthase subunit 4, mitochondrial-like [Nilaparvata lugens]	XM_007583408.1	XM_007583408	218	3.4883e-108	Neofusicoccum parvum UCRNP2 putative atp synthase subunit mitochondrial precursor protein mRNA	--	--	--	--	Q870C4	690	2.4e-71	ATP synthase subunit 4, mitochondrial OS=Paracoccidioides brasiliensis GN=ATP4 PE=2 SV=1	PF05405	Mitochondrial ATP synthase B chain precursor (ATP-synt_B)	GO:0015992//GO:0015986	proton transport//ATP synthesis coupled proton transport	GO:0015078	hydrogen ion transmembrane transporter activity	--	--	KOG3976	Mitochondrial F1F0-ATP synthase, subunit b/ATP4
	Cluster-58185.5273	41.477	5.55642	2.8631	7.27577	4.5429e-05	0.0039766	TRUE	Cluster-58185.5273	925	10848135	XP_022204203.1	671	1e-67	ATP synthase subunit 4, mitochondrial-like [Nilaparvata lugens]	XM_007583408.1	XM_007583408	218	3.4883e-108	Neofusicoccum parvum UCRNP2 putative atp synthase subunit mitochondrial precursor protein mRNA	--	--	--	--	Q870C4	690	2.4e-71	ATP synthase subunit 4, mitochondrial OS=Paracoccidioides brasiliensis GN=ATP4 PE=2 SV=1	PF05405	Mitochondrial ATP synthase B chain precursor (ATP-synt_B)	GO:0015992//GO:0015986	proton transport//ATP synthesis coupled proton transport	GO:0015078	hydrogen ion transmembrane transporter activity	--	--	KOG3976	Mitochondrial F1F0-ATP synthase, subunit b/ATP4
	Cluster-58185.9683	112.573	15.7298	2.839	7.15524	3.8507e-12	2.6776e-09	TRUE	Cluster-58185.9683	888	8426528	BAV14135.1	1007	1.1e-106	adenine nucleotide translocase insect3 [Planococcus kraunhiae]	AB091506.1	AB091506	457	0	Penicillium chrysogenum mRNA for ADP/ATP carrier protein, complete cds	K05863	SLC25A4S, ANT	solute carrier family 25 (mitochondrial adenine nucleotide translocator), member 4/5/6/31	http://www.genome.jp/dbget-bin/www_bget?ko:K05863	Q09188	1050	4.2e-113	ADP,ATP carrier protein OS=Schizosaccharomyces pombe (strain 972 / ATCC 24843) GN=anc1 PE=2 SV=1	--	--	--	--	--	--	--	--	KOG0749	Mitochondrial ADP/ATP carrier proteins
	Cluster-58185.9683	112.573	15.7298	2.839	7.15524	3.8507e-12	2.6776e-09	TRUE	Cluster-58185.9683	888	8426528	BAV14135.1	1007	1.1e-106	adenine nucleotide translocase insect3 [Planococcus kraunhiae]	AB091506.1	AB091506	457	0	Penicillium chrysogenum mRNA for ADP/ATP carrier protein, complete cds	K05863	SLC25A4S, ANT	solute carrier family 25 (mitochondrial adenine nucleotide translocator), member 4/5/6/31	http://www.genome.jp/dbget-bin/www_bget?ko:K05863	Q09188	1050	4.2e-113	ADP,ATP carrier protein OS=Schizosaccharomyces pombe (strain 972 / ATCC 24843) GN=anc1 PE=2 SV=1	--	--	--	--	--	--	--	--	KOG0749	Mitochondrial ADP/ATP carrier proteins
	Cluster-58185.5910	87.5163	12.276	2.8252	7.08712	1.5451e-08	4.3096e-06	TRUE	Cluster-58185.5910	1149	8426528	BAV14135.1	1203	2.7e-129	adenine nucleotide translocase insect3 [Planococcus kraunhiae]	XM_012337222.1	XM_012337222	513	0	Pseudozyma hubeiensis SY62 hypothetical protein partial mRNA	K05863	SLC25A4S, ANT	solute carrier family 25 (mitochondrial adenine nucleotide translocator), member 4/5/6/31	http://www.genome.jp/dbget-bin/www_bget?ko:K05863	P31691	1112	3.5e-120	ADP,ATP carrier protein, mitochondrial OS=Oryza sativa subsp. japonica GN=Os02g0718900 PE=2 SV=1	PF06596//PF01226	Photosystem II reaction centre X protein (PsbX)//Formate/nitrite transporter	GO:0015979//GO:0006810	photosynthesis//transport	GO:0005215	transporter activity	GO:0016020//GO:0009523	membrane//photosystem II	KOG0749	Mitochondrial ADP/ATP carrier proteins
	Cluster-55198.1	23.9854	3.32189	2.7992	6.96054	0.0010787	0.047807	TRUE	Cluster-55198.1	2370	5902320	XP_005095875.2	1985	1.1e-219	PREDICTED: superkiller viralicidic activity 2-like 2 [Aplysia californica]	HE605209.1	HE605209	540	0	Candida parapsilosis strain CDC317 annotated contig 006110	K12598	MTR4, SKIV2L2	ATP-dependent RNA helicase DOB1	http://www.genome.jp/dbget-bin/www_bget?ko:K12598	P47047	2785	0	ATP-dependent RNA helicase DOB1 OS=Saccharomyces cerevisiae (strain ATCC 204508 / S288c) GN=MTR4 PE=1 SV=1	PF00270//PF00437//PF04851	DEAD/DEAH box helicase//Type II/IV secretion system protein//Type III restriction enzyme, res subunit	GO:0006810	transport	GO:0003677//GO:0016787//GO:0003676//GO:0005524	DNA binding//hydrolase activity//nucleic acid binding//ATP binding	--	--	KOG0948	Nuclear exosomal RNA helicase MTR4, DEAD-box superfamily
	Cluster-58185.134	28.4297	4.21316	2.7979	6.95427	0.00041795	0.023158	TRUE	Cluster-58185.134	444	6850099	KRF77775.1	149	1.7e-07	uncharacterized protein Dvir_GJ18479, isoform B [Drosophila virilis]	XM_007595156.1	XM_007595156	86	3.84181e-35	Colletotrichum fioriniae PJ7 hypothetical protein mRNA	--	--	--	--	--	--	--	--	PF04627	Mitochondrial ATP synthase epsilon chain	GO:0015992//GO:0015986//GO:0006119	proton transport//ATP synthesis coupled proton transport//oxidative phosphorylation	GO:0046933//GO:0046961	proton-transporting ATP synthase activity, rotational mechanism//proton-transporting ATPase activity, rotational mechanism	GO:0000275//GO:0045259	mitochondrial proton-transporting ATP synthase complex, catalytic core F(1)//proton-transporting ATP synthase complex	--	--
	Cluster-58185.5342	40.8344	5.72713	2.7865	6.89954	5.4191e-05	0.0045811	TRUE	Cluster-58185.5342	1655	6132460	XP_013092975.1	1616	4.9e-177	PREDICTED: T-complex protein 1 subunit beta-like [Biomphalaria glabrata]	CR380958.2	CR380958	150	4.01541e-70	Candida glabrata strain CBS138 chromosome L complete sequence	--	--	--	--	P39076	1921	7.8e-214	T-complex protein 1 subunit beta OS=Saccharomyces cerevisiae (strain ATCC 204508 / S288c) GN=CCT2 PE=1 SV=1	PF00118	TCP-1/cpn60 chaperonin family	--	--	GO:0005524	ATP binding	--	--	KOG0363	Chaperonin complex component, TCP-1 beta subunit (CCT2)
	Cluster-58185.40065	60.8859	8.99793	2.7628	6.78712	0.00030097	0.017978	TRUE	Cluster-58185.40065	3413	5338341	XP_011446932.1	1498	4.9e-163	PREDICTED: ATP-dependent RNA helicase DDX3Y isoform X2 [Crassostrea gigas]	XM_018847437.1	XM_018847437	1187	0	Isaria fumosorosea ARSEF 2679 DEAD-like helicase partial mRNA	K11594	DDX3X, bel	ATP-dependent RNA helicase DDX3X	http://www.genome.jp/dbget-bin/www_bget?ko:K11594	Q4I7K4	2253	5.1e-252	ATP-dependent RNA helicase DED1 OS=Gibberella zeae (strain PH-1 / ATCC MYA-4620 / FGSC 9075 / NRRL 31084) GN=DED1 PE=3 SV=1	PF00270//PF04851	DEAD/DEAH box helicase//Type III restriction enzyme, res subunit	--	--	GO:0005524//GO:0016787//GO:0003676//GO:0003677	ATP binding//hydrolase activity//nucleic acid binding//DNA binding	--	--	KOG0335	ATP-dependent RNA helicase
	Cluster-58185.5900	63.5991	9.15015	2.7568	6.75895	1.0101e-06	0.0001627	TRUE	Cluster-58185.5900	972	9761728	GAU88875.1	931	7.8e-98	hypothetical protein RvY_01493 [Ramazzottius varieornatus]	AK374834.1	AK374834	493	0	Hordeum vulgare subsp. vulgare mRNA for predicted protein, complete cds, clone: NIASHv3077J11	--	--	--	--	P23704	1054	1.6e-113	ATP synthase subunit beta, mitochondrial OS=Neurospora crassa (strain ATCC 24698 / 74-OR23-1A / CBS 708.71 / DSM 1257 / FGSC 987) GN=atp-2 PE=2 SV=1	PF00306//PF00006	ATP synthase alpha/beta chain, C terminal domain//ATP synthase alpha/beta family, nucleotide-binding domain	GO:0015991	ATP hydrolysis coupled proton transport	GO:0005524//GO:0016820	ATP binding//hydrolase activity, acting on acid anhydrides, catalyzing transmembrane movement of substances	GO:0033178	proton-transporting two-sector ATPase complex, catalytic domain	KOG1350	F0F1-type ATP synthase, beta subunit
	Cluster-58185.4910	54.5186	8.12186	2.7423	6.69136	4.7133e-06	0.00059178	TRUE	Cluster-58185.4910	1435	8825206	XP_017462628.1	759	1e-77	PREDICTED: LOW QUALITY PROTEIN: ATP-dependent RNA helicase DED1-like, partial [Rhagoletis zephyria]	XM_007599117.1	XM_007599117	372	0	Colletotrichum fioriniae PJ7 DEAD/DEAH box helicase mRNA	--	--	--	--	A4RHF1	1097	2.4e-118	ATP-dependent RNA helicase DED1 OS=Magnaporthe oryzae (strain 70-15 / ATCC MYA-4617 / FGSC 8958) GN=DED1 PE=3 SV=2	PF00270	DEAD/DEAH box helicase	--	--	GO:0003676//GO:0005524	nucleic acid binding//ATP binding	--	--	KOG0335	ATP-dependent RNA helicase
	Cluster-64005.0	80.7854	12.2926	2.7217	6.5965	6.3182e-08	1.4889e-05	TRUE	Cluster-64005.0	1833	4380399	KCV69380.1	1737	5.1e-191	sulfate adenylyltransferase [Fonticula alba]	XM_006963998.1	XM_006963998	434	0	Trichoderma reesei QM6a sulfate adenylyltransferase (TRIREDRAFT_47066), mRNA	--	--	--	--	Q4I1N3	2177	1.8e-243	Sulfate adenylyltransferase OS=Gibberella zeae (strain PH-1 / ATCC MYA-4620 / FGSC 9075 / NRRL 31084) GN=MET3 PE=3 SV=2	PF01747//PF01583	ATP-sulfurylase//Adenylylsulphate kinase	GO:0000103//GO:0006790//GO:0006144	sulfate assimilation//sulfur compound metabolic process//purine nucleobase metabolic process	GO:0004020//GO:0004781//GO:0005524	adenylylsulfate kinase activity//sulfate adenylyltransferase (ATP) activity//ATP binding	--	--	KOG0636	ATP sulfurylase (sulfate adenylyltransferase)
	Cluster-58185.4114	38.2414	5.80107	2.7165	6.57276	0.00031446	0.018637	TRUE	Cluster-58185.4114	1463	10370372	XP_020903688.1	1479	3.3e-161	LOW QUALITY PROTEIN: centromere..microtubule-binding protein CBF5-like isoform X1 [Exaiptasia pallida]	CR382139.2	CR382139	546	0	Debaryomyces hansenii CBS767 chromosome G complete sequence	--	--	--	--	O43101	1874	1.9e-208	Centromere/microtubule-binding protein CBF5 OS=Candida albicans (strain SC5314 / ATCC MYA-2876) GN=CBF5 PE=3 SV=1	PF01472//PF08073//PF06459//PF01509	PUA domain//CHDNT (NUC034) domain//Ryanodine Receptor TM 4-6//TruB family pseudouridylate synthase (N terminal domain)	GO:0006396//GO:0006816//GO:0006874//GO:0006355	RNA processing//calcium ion transport//cellular calcium ion homeostasis//regulation of transcription, DNA-templated	GO:0005219//GO:0003677//GO:0005524//GO:0016818//GO:0003723//GO:0008270	ryanodine-sensitive calcium-release channel activity//DNA binding//ATP binding//hydrolase activity, acting on acid anhydrides, in phosphorus-containing anhydrides//RNA binding//zinc ion binding	GO:0005634//GO:0005622//GO:0016021	nucleus//intracellular//integral component of membrane	KOG2529	Pseudouridine synthase
	Cluster-50640.0	37.766	5.65755	2.7154	6.56775	0.00025443	0.015731	TRUE	Cluster-50640.0	1887	5866409	CEP01913.1	1843	2.7e-203	hypothetical protein PBRA_008856 [Plasmodiophora brassicae]	XM_012333948.1	XM_012333948	454	0	Pseudozyma hubeiensis SY62 phosphoenolpyruvate carboxykinase partial mRNA	--	--	--	--	Q6FRR0	1910	1.7e-212	Phosphoenolpyruvate carboxykinase [ATP] OS=Candida glabrata (strain ATCC 2001 / CBS 138 / JCM 3761 / NBRC 0622 / NRRL Y-65) GN=PCK1 PE=3 SV=1	PF01293	Phosphoenolpyruvate carboxykinase	GO:0006094//GO:0015976//GO:0006099	gluconeogenesis//carbon utilization//tricarboxylic acid cycle	GO:0005524//GO:0004612	ATP binding//phosphoenolpyruvate carboxykinase (ATP) activity	--	--	--	--
	Cluster-58185.3928	50.802	7.80763	2.6968	6.48362	0.00074313	0.036101	TRUE	Cluster-58185.3928	2668	5159229	XP_011129148.1	370	2.4e-32	putative dynamin-like protein [Gregarina niphandrodes]	XM_018849573.1	XM_018849573	1373	0	Isaria fumosorosea ARSEF 2679 GTP-binding protein partial mRNA	--	--	--	--	Q6PW23	386	1.2e-35	Interferon-induced GTP-binding protein Mx OS=Epinephelus coioides GN=mx PE=2 SV=1	PF00005//PF01031//PF01926//PF13304	ABC transporter//Dynamin central region//50S ribosome-binding GTPase//AAA domain, putative AbiEii toxin, Type IV TA system	--	--	GO:0005525//GO:0016887//GO:0005524	GTP binding//ATPase activity//ATP binding	--	--	KOG0446	Vacuolar sorting protein VPS1, dynamin, and related proteins
	Cluster-52667.0	28.6226	4.31067	2.6941	6.4715	0.001141	0.049803	TRUE	Cluster-52667.0	1375	1027009	XP_001749007.1	1154	1.5e-123	hypothetical protein [Monosiga brevicollis MX1]	XM_013493910.1	XM_013493910	648	0	Aureobasidium subglaciale EXF-2481 hypothetical protein mRNA	--	--	--	--	P22768	1448	4.6e-159	Argininosuccinate synthase OS=Saccharomyces cerevisiae (strain ATCC 204508 / S288c) GN=ARG1 PE=1 SV=3	PF00764	Arginosuccinate synthase	GO:0006560//GO:0006526//GO:0006531//GO:0006522	proline metabolic process//arginine biosynthetic process//aspartate metabolic process//alanine metabolic process	GO:0005524//GO:0004055	ATP binding//argininosuccinate synthase activity	--	--	KOG1706	Argininosuccinate synthase
	Cluster-63650.0	50.2768	7.67569	2.6827	6.42056	0.00042028	0.023274	TRUE	Cluster-63650.0	1273	10193928	ARA71334.1	699	8.1e-71	alcohol dehydrogenase [Bursaphelenchus xylophilus]	XM_003025975.1	XM_003025975	137	5.17125e-63	Schizophyllum commune H4-8 hypothetical protein, mRNA	--	--	--	--	P43067	842	7.9e-89	Alcohol dehydrogenase 1 OS=Candida albicans GN=ADH1 PE=1 SV=1	PF08402//PF00107//PF08240	TOBE domain//Zinc-binding dehydrogenase//Alcohol dehydrogenase GroES-like domain	GO:0006810//GO:0055114	transport//oxidation-reduction process	GO:0005524//GO:0005215//GO:0016820	ATP binding//transporter activity//hydrolase activity, acting on acid anhydrides, catalyzing transmembrane movement of substances	GO:0043190	ATP-binding cassette (ABC) transporter complex	KOG0023	Alcohol dehydrogenase, class V
	Cluster-58185.4944	34.8495	5.32771	2.6819	6.417	0.00021521	0.013747	TRUE	Cluster-58185.4944	1080	2977287	XP_003747632.1	1113	6.8e-119	PREDICTED: eukaryotic initiation factor 4A-I [Galendromus occidentalis]	XM_018844502.1	XM_018844502	724	0	Isaria fumosorosea ARSEF 2679 eIF4A-like protein partial mRNA	--	--	--	--	Q2HFP1	1377	6.1e-151	ATP-dependent RNA helicase eIF4A OS=Chaetomium globosum (strain ATCC 6205 / CBS 148.51 / DSM 1962 / NBRC 6347 / NRRL 1970) GN=TIF1 PE=3 SV=1	PF04851//PF07652//PF00270	Type III restriction enzyme, res subunit//Flavivirus DEAD domain//DEAD/DEAH box helicase	GO:0019079	viral genome replication	GO:0003676//GO:0016787//GO:0005524//GO:0008026//GO:0003677	nucleic acid binding//hydrolase activity//ATP binding//ATP-dependent helicase activity//DNA binding	--	--	KOG0327	Translation initiation factor 4F, helicase subunit (eIF-4A) and related helicases
	Cluster-58185.40325	35.761	5.63036	2.6727	6.37621	7.2475e-05	0.0058313	TRUE	Cluster-58185.40325	2328	11198840	PDM81947.1	162	2.8e-08	hypothetical protein PRIPAC_34101 [Pristionchus pacificus]	--	--	--	--	--	--	--	--	--	O13801	660	1.8e-67	Uncharacterized RNA-binding protein C17H9.04c OS=Schizosaccharomyces pombe (strain 972 / ATCC 24843) GN=SPAC17H9.04c PE=1 SV=1	PF03969//PF00641//PF00076	AFG1-like ATPase//Zn-finger in Ran binding protein and others//RNA recognition motif. (a.k.a. RRM, RBD, or RNP domain)	--	--	GO:0003676//GO:0005524//GO:0008270	nucleic acid binding//ATP binding//zinc ion binding	--	--	--	--
	Cluster-58185.9678	80.2696	12.604	2.651	6.28102	1.1199e-06	0.00017692	TRUE	Cluster-58185.9678	524	3404702	XP_004338972.1	547	1.4e-53	adenine nucleotide translocator, putative [Acanthamoeba castellanii str. Neff]	XM_001795952.1	XM_001795952	277	3.05938e-141	Phaeosphaeria nodorum SN15 hypothetical protein partial mRNA	--	--	--	--	P02723	554	8e-56	ADP,ATP carrier protein OS=Neurospora crassa (strain ATCC 24698 / 74-OR23-1A / CBS 708.71 / DSM 1257 / FGSC 987) GN=aac PE=3 SV=1	--	--	--	--	--	--	--	--	KOG0749	Mitochondrial ADP/ATP carrier proteins
	Cluster-58185.4974	150.817	24.2949	2.6279	6.18126	5.9614e-12	3.9504e-09	TRUE	Cluster-58185.4974	608	10546045	XP_021339492.1	451	2.2e-42	40S ribosomal protein S17-B-like, partial [Mizuhopecten yessoensis]	XM_013574274.1	XM_013574274	272	2.15692e-138	Aureobasidium namibiae CBS 147.97 ribosomal protein S17e partial mRNA	--	--	--	--	P27770	607	6.7e-62	40S ribosomal protein S17 OS=Neurospora crassa (strain ATCC 24698 / 74-OR23-1A / CBS 708.71 / DSM 1257 / FGSC 987) GN=rps-17 PE=3 SV=1	PF08152//PF00833	GUCT (NUC152) domain//Ribosomal S17	GO:0006412//GO:0042254	translation//ribosome biogenesis	GO:0003723//GO:0004386//GO:0003735//GO:0005524	RNA binding//helicase activity//structural constituent of ribosome//ATP binding	GO:0005840//GO:0005634//GO:0005622	ribosome//nucleus//intracellular	KOG0187	40S ribosomal protein S17
	Cluster-58185.4806	129.193	20.7831	2.6242	6.16542	1.2612e-11	7.9316e-09	TRUE	Cluster-58185.4806	6830	10189964	XP_020433889.1	5307	0	dihydroorotase [Heterostelium album PN500]	XM_002615851.1	XM_002615851	1922	0	Clavispora lusitaniae ATCC 42720 hypothetical protein, mRNA	--	--	--	--	P07259	7871	0	Protein URA2 OS=Saccharomyces cerevisiae (strain ATCC 204508 / S288c) GN=URA2 PE=1 SV=5	PF02729//PF07722//PF02655//PF02254//PF02786//PF07478//PF00185	Aspartate/ornithine carbamoyltransferase, carbamoyl-P binding domain//Peptidase C26//ATP-grasp domain//TrkA-N domain//Carbamoyl-phosphate synthase L chain, ATP binding domain//D-ala D-ala ligase C-terminus//Aspartate/ornithine carbamoyltransferase, Asp/Orn binding domain	GO:0006541//GO:0006813//GO:0009252//GO:0046436//GO:0006520	glutamine metabolic process//potassium ion transport//peptidoglycan biosynthetic process//D-alanine metabolic process//cellular amino acid metabolic process	GO:0008716//GO:0016743//GO:0046872//GO:0016787//GO:0016597//GO:0005524	D-alanine-D-alanine ligase activity//carboxyl- or carbamoyltransferase activity//metal ion binding//hydrolase activity//amino acid binding//ATP binding	--	--	KOG0370	Multifunctional pyrimidine synthesis protein CAD (includes carbamoyl-phophate synthetase, aspartate transcarbamylase, and glutamine amidotransferase)
	Cluster-58185.4187	45.3001	7.638	2.5991	6.05909	4.8711e-05	0.0042042	TRUE	Cluster-58185.4187	874	1609265	EER09208.1	558	1.3e-54	RNA helicase, putative [Perkinsus marinus ATCC 50983]	XM_007583379.1	XM_007583379	235	1.16785e-117	Neofusicoccum parvum UCRNP2 putative atp-dependent rna helicase dbp2 protein mRNA	K12823	DDX5, DBP2	ATP-dependent RNA helicase DDX5/DBP2	http://www.genome.jp/dbget-bin/www_bget?ko:K12823	Q5B0J9	725	2e-75	ATP-dependent RNA helicase dbp2 OS=Emericella nidulans (strain FGSC A4 / ATCC 38163 / CBS 112.46 / NRRL 194 / M139) GN=dbp2 PE=3 SV=1	PF00270//PF04851	DEAD/DEAH box helicase//Type III restriction enzyme, res subunit	--	--	GO:0016787//GO:0003676//GO:0005524//GO:0003677	hydrolase activity//nucleic acid binding//ATP binding//DNA binding	--	--	KOG0331	ATP-dependent RNA helicase
	Cluster-58185.4187	45.3001	7.638	2.5991	6.05909	4.8711e-05	0.0042042	TRUE	Cluster-58185.4187	874	1609265	EER09208.1	558	1.3e-54	RNA helicase, putative [Perkinsus marinus ATCC 50983]	XM_007583379.1	XM_007583379	235	1.16785e-117	Neofusicoccum parvum UCRNP2 putative atp-dependent rna helicase dbp2 protein mRNA	K12823	DDX5, DBP2	ATP-dependent RNA helicase DDX5/DBP2	http://www.genome.jp/dbget-bin/www_bget?ko:K12823	Q5B0J9	725	2e-75	ATP-dependent RNA helicase dbp2 OS=Emericella nidulans (strain FGSC A4 / ATCC 38163 / CBS 112.46 / NRRL 194 / M139) GN=dbp2 PE=3 SV=1	PF00270//PF04851	DEAD/DEAH box helicase//Type III restriction enzyme, res subunit	--	--	GO:0016787//GO:0003676//GO:0005524//GO:0003677	hydrolase activity//nucleic acid binding//ATP binding//DNA binding	--	--	KOG0331	ATP-dependent RNA helicase
	Cluster-58185.39446	48.9166	8.33899	2.5591	5.8934	3.8612e-05	0.0035171	TRUE	Cluster-58185.39446	1846	10370889	XP_020904269.1	1237	4.9e-133	casein kinase I-like [Exaiptasia pallida]	XM_001384359.1	XM_001384359	355	0	Scheffersomyces stipitis CBS 6054 casein kinase I partial mRNA	--	--	--	--	P40235	1353	6.4e-148	Casein kinase I homolog hhp1 OS=Schizosaccharomyces pombe (strain 972 / ATCC 24843) GN=hhp1 PE=2 SV=1	PF00069//PF07714	Protein kinase domain//Protein tyrosine kinase	GO:0006468	protein phosphorylation	GO:0004672//GO:0005524	protein kinase activity//ATP binding	--	--	KOG1164	Casein kinase (serine/threonine/tyrosine protein kinase)
	Cluster-58185.4188	69.2284	12.0781	2.5314	5.78132	8.424e-07	0.00014026	TRUE	Cluster-58185.4188	1438	9902393	XP_019617531.1	1239	2.2e-133	PREDICTED: probable ATP-dependent RNA helicase DDX17 isoform X3 [Branchiostoma belcheri]	XM_007583379.1	XM_007583379	579	0	Neofusicoccum parvum UCRNP2 putative atp-dependent rna helicase dbp2 protein mRNA	--	--	--	--	A6SFW7	1587	3.6e-175	ATP-dependent RNA helicase dbp2 OS=Botryotinia fuckeliana (strain B05.10) GN=dbp2 PE=3 SV=2	PF04851//PF00270//PF13307//PF12300//PF06862	Type III restriction enzyme, res subunit//DEAD/DEAH box helicase//Helicase C-terminal domain//Protein of unknown function (DUF3628)//Utp25, U3 small nucleolar RNA-associated SSU processome protein 25	GO:0006139	nucleobase-containing compound metabolic process	GO:0016818//GO:0003677//GO:0003676//GO:0005524//GO:0016817//GO:0008026//GO:0016787	hydrolase activity, acting on acid anhydrides, in phosphorus-containing anhydrides//DNA binding//nucleic acid binding//ATP binding//hydrolase activity, acting on acid anhydrides//ATP-dependent helicase activity//hydrolase activity	GO:0005634	nucleus	KOG0331	ATP-dependent RNA helicase
	Cluster-58185.4188	69.2284	12.0781	2.5314	5.78132	8.424e-07	0.00014026	TRUE	Cluster-58185.4188	1438	9902393	XP_019617531.1	1239	2.2e-133	PREDICTED: probable ATP-dependent RNA helicase DDX17 isoform X3 [Branchiostoma belcheri]	XM_007583379.1	XM_007583379	579	0	Neofusicoccum parvum UCRNP2 putative atp-dependent rna helicase dbp2 protein mRNA	--	--	--	--	A6SFW7	1587	3.6e-175	ATP-dependent RNA helicase dbp2 OS=Botryotinia fuckeliana (strain B05.10) GN=dbp2 PE=3 SV=2	PF04851//PF00270//PF13307//PF12300//PF06862	Type III restriction enzyme, res subunit//DEAD/DEAH box helicase//Helicase C-terminal domain//Protein of unknown function (DUF3628)//Utp25, U3 small nucleolar RNA-associated SSU processome protein 25	GO:0006139	nucleobase-containing compound metabolic process	GO:0016818//GO:0003677//GO:0003676//GO:0005524//GO:0016817//GO:0008026//GO:0016787	hydrolase activity, acting on acid anhydrides, in phosphorus-containing anhydrides//DNA binding//nucleic acid binding//ATP binding//hydrolase activity, acting on acid anhydrides//ATP-dependent helicase activity//hydrolase activity	GO:0005634	nucleus	KOG0331	ATP-dependent RNA helicase
	Cluster-58185.40515	75.2685	13.1882	2.483	5.59059	3.4965e-06	0.00046341	TRUE	Cluster-58185.40515	623	--	--	--	--	--	XM_002614571.1	XM_002614571	61	4.35804e-21	Clavispora lusitaniae ATCC 42720 hypothetical protein, mRNA	--	--	--	--	P81449	145	2.6e-08	ATP synthase subunit e, mitochondrial OS=Saccharomyces cerevisiae (strain ATCC 204508 / S288c) GN=TIM11 PE=1 SV=2	PF01125//PF00841//PF05680	G10 protein//Sperm histone P2//ATP synthase E chain	GO:0015992//GO:0007283//GO:0015986	proton transport//spermatogenesis//ATP synthesis coupled proton transport	GO:0003677//GO:0015078	DNA binding//hydrogen ion transmembrane transporter activity	GO:0000786//GO:0005634//GO:0000276	nucleosome//nucleus//mitochondrial proton-transporting ATP synthase complex, coupling factor F(o)	--	--
	Cluster-58185.5355	48.5494	8.82649	2.4737	5.55467	8.6411e-05	0.0066818	TRUE	Cluster-58185.5355	625	2604378	XP_003389325.1	185	1.6e-11	PREDICTED: ATP synthase subunit d, mitochondrial-like [Amphimedon queenslandica]	XM_018336257.1	XM_018336257	218	2.3171e-108	Xylona heveae TC161 putative ATP synthase subunit D, mitochondrial partial mRNA	--	--	--	--	Q7SI16	625	5.6e-64	ATP synthase subunit d, mitochondrial OS=Neurospora crassa (strain ATCC 24698 / 74-OR23-1A / CBS 708.71 / DSM 1257 / FGSC 987) GN=atp7 PE=3 SV=1	PF07926//PF07851	TPR/MLP1/MLP2-like protein//TMPIT-like protein	GO:0006606	protein import into nucleus	--	--	GO:0016021	integral component of membrane	KOG3366	Mitochondrial F1F0-ATP synthase, subunit d/ATP7
	Cluster-68707.0	101.312	18.3532	2.4737	5.55467	2.7737e-09	9.2524e-07	TRUE	Cluster-68707.0	2450	6054810	KNC78967.1	2004	7.4e-222	bifunctional purine biosynthetic protein ADE1 [Sphaeroforma arctica JP610]	XM_001385339.1	XM_001385339	574	0	Scheffersomyces stipitis CBS 6054 hypothetical protein partial mRNA	K11787	GART	phosphoribosylamine--glycine ligase / phosphoribosylglycinamide formyltransferase / phosphoribosylformylglycinamidine cyclo-ligase	http://www.genome.jp/dbget-bin/www_bget?ko:K11787	Q99148	2523	1.8e-283	Bifunctional purine biosynthetic protein ADE1 OS=Yarrowia lipolytica (strain CLIB 122 / E 150) GN=ADE1 PE=3 SV=1	PF02655//PF02844//PF02843//PF02786	ATP-grasp domain//Phosphoribosylglycinamide synthetase, N domain//Phosphoribosylglycinamide synthetase, C domain//Carbamoyl-phosphate synthase L chain, ATP binding domain	GO:0006144//GO:0009113	purine nucleobase metabolic process//purine nucleobase biosynthetic process	GO:0046872//GO:0005524//GO:0004637	metal ion binding//ATP binding//phosphoribosylamine-glycine ligase activity	--	--	KOG0237	Glycinamide ribonucleotide synthetase (GARS)/Aminoimidazole ribonucleotide synthetase (AIRS)
	Cluster-58185.5355	48.5494	8.82649	2.4737	5.55467	8.6411e-05	0.0066818	TRUE	Cluster-58185.5355	625	2604378	XP_003389325.1	185	1.6e-11	PREDICTED: ATP synthase subunit d, mitochondrial-like [Amphimedon queenslandica]	XM_018336257.1	XM_018336257	218	2.3171e-108	Xylona heveae TC161 putative ATP synthase subunit D, mitochondrial partial mRNA	--	--	--	--	Q7SI16	625	5.6e-64	ATP synthase subunit d, mitochondrial OS=Neurospora crassa (strain ATCC 24698 / 74-OR23-1A / CBS 708.71 / DSM 1257 / FGSC 987) GN=atp7 PE=3 SV=1	PF07926//PF07851	TPR/MLP1/MLP2-like protein//TMPIT-like protein	GO:0006606	protein import into nucleus	--	--	GO:0016021	integral component of membrane	KOG3366	Mitochondrial F1F0-ATP synthase, subunit d/ATP7
	Cluster-58185.12413	205.497	36.7811	2.4694	5.53813	4.3355e-12	2.9522e-09	TRUE	Cluster-58185.12413	897	10502433	OWF53272.1	140	3.8e-06	ATP synthase lipid-binding protein, mitochondrial [Mizuhopecten yessoensis]	XM_003854522.1	XM_003854522	214	5.65351e-106	Mycosphaerella graminicola IPO323 hypothetical protein (MYCGRDRAFT_103595) mRNA, complete cds	--	--	--	--	P00842	300	3.9e-26	ATP synthase subunit 9, mitochondrial OS=Neurospora crassa (strain ATCC 24698 / 74-OR23-1A / CBS 708.71 / DSM 1257 / FGSC 987) GN=oli PE=1 SV=1	PF00137	ATP synthase subunit C	GO:0015992//GO:0015991	proton transport//ATP hydrolysis coupled proton transport	GO:0015078	hydrogen ion transmembrane transporter activity	GO:0033177	proton-transporting two-sector ATPase complex, proton-transporting domain	KOG3025	Mitochondrial F1F0-ATP synthase, subunit c/ATP9/proteolipid
	Cluster-58185.44076	74.6758	13.3633	2.4665	5.52701	4.2764e-07	7.8193e-05	TRUE	Cluster-58185.44076	1694	2252991	CBY38479.1	202	4.6e-13	unnamed protein product, partial [Oikopleura dioica]	--	--	--	--	--	--	--	--	--	P34240	419	1.2e-39	Zinc-regulated transporter 3 OS=Saccharomyces cerevisiae (strain ATCC 204508 / S288c) GN=ZRT3 PE=1 SV=2	PF04272//PF02535	Phospholamban//ZIP Zinc transporter	GO:0055085//GO:0030001//GO:0006810//GO:0006816	transmembrane transport//metal ion transport//transport//calcium ion transport	GO:0046873//GO:0005246//GO:0042030	metal ion transmembrane transporter activity//calcium channel regulator activity//ATPase inhibitor activity	GO:0016020	membrane	KOG2474	Zinc transporter and related ZIP domain-containing proteins
	Cluster-58185.5902	40.6207	7.2614	2.4625	5.51171	8.0331e-05	0.006305	TRUE	Cluster-58185.5902	1315	6415878	XP_013387160.1	1505	2.9e-164	ATP synthase subunit beta, mitochondrial [Lingula anatina]	XM_018425879.1	XM_018425879	707	0	Trichosporon oleaginosus putative ATP synthase beta chain mitochondrial precursor partial mRNA	--	--	--	--	P22068	1545	2.5e-170	ATP synthase subunit beta, mitochondrial OS=Schizosaccharomyces pombe (strain 972 / ATCC 24843) GN=atp2 PE=1 SV=1	PF00004//PF01637//PF00910//PF00931//PF00006//PF02874//PF03193	ATPase family associated with various cellular activities (AAA)//Archaeal ATPase//RNA helicase//NB-ARC domain//ATP synthase alpha/beta family, nucleotide-binding domain//ATP synthase alpha/beta family, beta-barrel domain//Protein of unknown function, DUF258	GO:0046034//GO:0015992	ATP metabolic process//proton transport	GO:0005525//GO:0003723//GO:0043531//GO:0003924//GO:0003724//GO:0005524	GTP binding//RNA binding//ADP binding//GTPase activity//RNA helicase activity//ATP binding	--	--	KOG1350	F0F1-type ATP synthase, beta subunit
	Cluster-58185.5902	40.6207	7.2614	2.4625	5.51171	8.0331e-05	0.006305	TRUE	Cluster-58185.5902	1315	6415878	XP_013387160.1	1505	2.9e-164	ATP synthase subunit beta, mitochondrial [Lingula anatina]	XM_018425879.1	XM_018425879	707	0	Trichosporon oleaginosus putative ATP synthase beta chain mitochondrial precursor partial mRNA	--	--	--	--	P22068	1545	2.5e-170	ATP synthase subunit beta, mitochondrial OS=Schizosaccharomyces pombe (strain 972 / ATCC 24843) GN=atp2 PE=1 SV=1	PF00004//PF01637//PF00910//PF00931//PF00006//PF02874//PF03193	ATPase family associated with various cellular activities (AAA)//Archaeal ATPase//RNA helicase//NB-ARC domain//ATP synthase alpha/beta family, nucleotide-binding domain//ATP synthase alpha/beta family, beta-barrel domain//Protein of unknown function, DUF258	GO:0046034//GO:0015992	ATP metabolic process//proton transport	GO:0005525//GO:0003723//GO:0043531//GO:0003924//GO:0003724//GO:0005524	GTP binding//RNA binding//ADP binding//GTPase activity//RNA helicase activity//ATP binding	--	--	KOG1350	F0F1-type ATP synthase, beta subunit
	Cluster-58185.10409	51.215	9.18096	2.4599	5.50179	2.8521e-05	0.0027421	TRUE	Cluster-58185.10409	1961	11339889	XP_022804611.1	551	1.8e-53	calcium..calmodulin-dependent protein kinase type 1-like isoform X1 [Stylophora pistillata]	XM_007727508.1	XM_007727508	57	2.38389e-18	Capronia coronata CBS 617.96 CAMK/CAMK1/CAMK1-RCK protein kinase partial mRNA	K05869	CAMK4	calcium/calmodulin-dependent protein kinase IV	http://www.genome.jp/dbget-bin/www_bget?ko:K05869	O94547	1038	2.3e-111	Serine/threonine-protein kinase srk1 OS=Schizosaccharomyces pombe (strain 972 / ATCC 24843) GN=srk1 PE=1 SV=1	PF07714//PF00069//PF00601	Protein tyrosine kinase//Protein kinase domain//Influenza non-structural protein (NS2)	GO:0006405//GO:0006468	RNA export from nucleus//protein phosphorylation	GO:0005524//GO:0004672	ATP binding//protein kinase activity	GO:0042025	host cell nucleus	--	--
	Cluster-67842.0	34.3062	6.11423	2.4538	5.47857	0.001146	0.049955	TRUE	Cluster-67842.0	629	118782	AAN04072.1	224	4.8e-16	ATP synthase F0 subunit 9 ..mitochondrion.. [Amoebidium parasiticum]	XM_018296326.1	XM_018296326	168	1.45452e-80	Colletotrichum higginsianum IMI 349063 ATP synthase subunit 9 mRNA	--	--	--	--	P00842	363	1.4e-33	ATP synthase subunit 9, mitochondrial OS=Neurospora crassa (strain ATCC 24698 / 74-OR23-1A / CBS 708.71 / DSM 1257 / FGSC 987) GN=oli PE=1 SV=1	PF00137	ATP synthase subunit C	GO:0015992//GO:0015991	proton transport//ATP hydrolysis coupled proton transport	GO:0015078	hydrogen ion transmembrane transporter activity	GO:0033177	proton-transporting two-sector ATPase complex, proton-transporting domain	KOG3025	Mitochondrial F1F0-ATP synthase, subunit c/ATP9/proteolipid
	Cluster-67842.0	34.3062	6.11423	2.4538	5.47857	0.001146	0.049955	TRUE	Cluster-67842.0	629	118782	AAN04072.1	224	4.8e-16	ATP synthase F0 subunit 9 ..mitochondrion.. [Amoebidium parasiticum]	XM_018296326.1	XM_018296326	168	1.45452e-80	Colletotrichum higginsianum IMI 349063 ATP synthase subunit 9 mRNA	--	--	--	--	P00842	363	1.4e-33	ATP synthase subunit 9, mitochondrial OS=Neurospora crassa (strain ATCC 24698 / 74-OR23-1A / CBS 708.71 / DSM 1257 / FGSC 987) GN=oli PE=1 SV=1	PF00137	ATP synthase subunit C	GO:0015992//GO:0015991	proton transport//ATP hydrolysis coupled proton transport	GO:0015078	hydrogen ion transmembrane transporter activity	GO:0033177	proton-transporting two-sector ATPase complex, proton-transporting domain	KOG3025	Mitochondrial F1F0-ATP synthase, subunit c/ATP9/proteolipid
	Cluster-66734.0	49.6874	9.17046	2.4529	5.47516	5.469e-05	0.0046036	TRUE	Cluster-66734.0	4182	5868905	CEO99198.1	1253	1.5e-134	hypothetical protein PBRA_001104, partial [Plasmodiophora brassicae]	--	--	--	--	--	--	--	--	--	Q08234	1778	7.5e-197	Uncharacterized ABC transporter ATP-binding protein/permease YOL075C OS=Saccharomyces cerevisiae (strain ATCC 204508 / S288c) GN=YOL075C PE=1 SV=3	PF01926//PF05970//PF07728//PF00005//PF09446//PF00004//PF10662//PF01061//PF02562//PF00735//PF00910//PF03205//PF03193//PF02224//PF00437//PF08477//PF03266//PF00448//PF01637//PF01580//PF00006//PF13304//PF00931//PF06414//PF01695//PF00485//PF02367	50S ribosome-binding GTPase//PIF1-like helicase//AAA domain (dynein-related subfamily)//ABC transporter//VMA21-like domain//ATPase family associated with various cellular activities (AAA)//Ethanolamine utilisation - propanediol utilisation//ABC-2 type transporter//PhoH-like protein//Septin//RNA helicase//Molybdopterin guanine dinucleotide synthesis protein B//Protein of unknown function, DUF258//…	GO:0006576//GO:0006206//GO:0006810//GO:0006139//GO:0070072//GO:0006614//GO:0006281//GO:0008152//GO:0000723//GO:0007264//GO:0006777//GO:0002949	cellular biogenic amine metabolic process//pyrimidine nucleobase metabolic process//transport//nucleobase-containing compound metabolic process//vacuolar proton-transporting V-type ATPase complex assembly//SRP-dependent cotranslational protein targeting to membrane//DNA repair//metabolic process//telomere maintenance//small GTPase mediated signal transduction//Mo-molybdopterin cofactor biosynthet…	GO:0043531//GO:0016301//GO:0003678//GO:0004127//GO:0003677//GO:0016887//GO:0098519//GO:0003723//GO:0005525//GO:0000166//GO:0005524//GO:0003924//GO:0003724	ADP binding//kinase activity//DNA helicase activity//cytidylate kinase activity//DNA binding//ATPase activity//nucleotide phosphatase activity, acting on free nucleotides//RNA binding//GTP binding//nucleotide binding//ATP binding//GTPase activity//RNA helicase activity	GO:0005657//GO:0016020	replication fork//membrane	--	--
	Cluster-58185.40121	300.82	54.8465	2.447	5.45281	1.4665e-16	2.2276e-13	TRUE	Cluster-58185.40121	1698	7929821	XP_015762391.1	1436	3.8e-156	PREDICTED: probable ATP-dependent RNA helicase DDX5 isoform X2 [Acropora digitifera]	XM_001383623.1	XM_001383623	497	0	Scheffersomyces stipitis CBS 6054 DEAD box RNA helicase partial mRNA	--	--	--	--	Q6BY27	2159	2e-241	ATP-dependent RNA helicase DBP2 OS=Debaryomyces hansenii (strain ATCC 36239 / CBS 767 / JCM 1990 / NBRC 0083 / IGC 2968) GN=DBP2 PE=3 SV=1	PF00270//PF04851	DEAD/DEAH box helicase//Type III restriction enzyme, res subunit	--	--	GO:0003677//GO:0016787//GO:0003676//GO:0005524	DNA binding//hydrolase activity//nucleic acid binding//ATP binding	--	--	KOG0331	ATP-dependent RNA helicase
	Cluster-58185.4855	133.338	25.138	2.4315	5.39454	1.6564e-07	3.3722e-05	TRUE	Cluster-58185.4855	1860	5372746	KJE89638.1	1535	1.4e-167	eukaryotic translation initiation factor 4A isoform 1B [Capsaspora owczarzaki ATCC 30864]	XM_007594737.1	XM_007594737	927	0	Colletotrichum fioriniae PJ7 ATP-dependent RNA helicase eIF4A mRNA	K03257	EIF4A	translation initiation factor 4A	http://www.genome.jp/dbget-bin/www_bget?ko:K03257	Q0UU86	1832	1.8e-203	ATP-dependent RNA helicase eIF4A OS=Phaeosphaeria nodorum (strain SN15 / ATCC MYA-4574 / FGSC 10173) GN=TIF1 PE=3 SV=1	PF07652//PF00270//PF04851	Flavivirus DEAD domain//DEAD/DEAH box helicase//Type III restriction enzyme, res subunit	GO:0019079	viral genome replication	GO:0003677//GO:0008026//GO:0003676//GO:0016787//GO:0005524	DNA binding//ATP-dependent helicase activity//nucleic acid binding//hydrolase activity//ATP binding	--	--	KOG0327	Translation initiation factor 4F, helicase subunit (eIF-4A) and related helicases
	Cluster-58185.4855	133.338	25.138	2.4315	5.39454	1.6564e-07	3.3722e-05	TRUE	Cluster-58185.4855	1860	5372746	KJE89638.1	1535	1.4e-167	eukaryotic translation initiation factor 4A isoform 1B [Capsaspora owczarzaki ATCC 30864]	XM_007594737.1	XM_007594737	927	0	Colletotrichum fioriniae PJ7 ATP-dependent RNA helicase eIF4A mRNA	K03257	EIF4A	translation initiation factor 4A	http://www.genome.jp/dbget-bin/www_bget?ko:K03257	Q0UU86	1832	1.8e-203	ATP-dependent RNA helicase eIF4A OS=Phaeosphaeria nodorum (strain SN15 / ATCC MYA-4574 / FGSC 10173) GN=TIF1 PE=3 SV=1	PF07652//PF00270//PF04851	Flavivirus DEAD domain//DEAD/DEAH box helicase//Type III restriction enzyme, res subunit	GO:0019079	viral genome replication	GO:0003677//GO:0008026//GO:0003676//GO:0016787//GO:0005524	DNA binding//ATP-dependent helicase activity//nucleic acid binding//hydrolase activity//ATP binding	--	--	KOG0327	Translation initiation factor 4F, helicase subunit (eIF-4A) and related helicases
	Cluster-62737.0	65.6753	12.086	2.4246	5.3688	0.00031719	0.018754	TRUE	Cluster-62737.0	2461	269154	EAL65364.1	1770	1e-194	ABC transporter-related protein [Dictyostelium discoideum AX4]	XM_008599084.1	XM_008599084	1348	0	Beauveria bassiana ARSEF 2860 ATP-binding cassette sub-family F member 2 partial mRNA	K06185	ABCF2	ATP-binding cassette, subfamily F, member 2	http://www.genome.jp/dbget-bin/www_bget?ko:K06185	P40024	2190	7.5e-245	ABC transporter ATP-binding protein ARB1 OS=Saccharomyces cerevisiae (strain ATCC 204508 / S288c) GN=ARB1 PE=1 SV=1	PF07728//PF07148//PF00005//PF03266//PF03193//PF01443//PF00910//PF01926//PF00004//PF13304//PF08477//PF01637	AAA domain (dynein-related subfamily)//Maltose operon periplasmic protein precursor (MalM)//ABC transporter//NTPase//Protein of unknown function, DUF258//Viral (Superfamily 1) RNA helicase//RNA helicase//50S ribosome-binding GTPase//ATPase family associated with various cellular activities (AAA)//AAA domain, putative AbiEii toxin, Type IV TA system//Ras of Complex, Roc, domain of DAPkinase//Archa…	GO:0007264//GO:0008643	small GTPase mediated signal transduction//carbohydrate transport	GO:0098519//GO:0016887//GO:0005525//GO:0003723//GO:0003924//GO:0003724//GO:0005524	nucleotide phosphatase activity, acting on free nucleotides//ATPase activity//GTP binding//RNA binding//GTPase activity//RNA helicase activity//ATP binding	GO:0042597	periplasmic space	KOG0927	Predicted transporter (ABC superfamily)
	Cluster-62737.0	65.6753	12.086	2.4246	5.3688	0.00031719	0.018754	TRUE	Cluster-62737.0	2461	269154	EAL65364.1	1770	1e-194	ABC transporter-related protein [Dictyostelium discoideum AX4]	XM_008599084.1	XM_008599084	1348	0	Beauveria bassiana ARSEF 2860 ATP-binding cassette sub-family F member 2 partial mRNA	K06185	ABCF2	ATP-binding cassette, subfamily F, member 2	http://www.genome.jp/dbget-bin/www_bget?ko:K06185	P40024	2190	7.5e-245	ABC transporter ATP-binding protein ARB1 OS=Saccharomyces cerevisiae (strain ATCC 204508 / S288c) GN=ARB1 PE=1 SV=1	PF07728//PF07148//PF00005//PF03266//PF03193//PF01443//PF00910//PF01926//PF00004//PF13304//PF08477//PF01637	AAA domain (dynein-related subfamily)//Maltose operon periplasmic protein precursor (MalM)//ABC transporter//NTPase//Protein of unknown function, DUF258//Viral (Superfamily 1) RNA helicase//RNA helicase//50S ribosome-binding GTPase//ATPase family associated with various cellular activities (AAA)//AAA domain, putative AbiEii toxin, Type IV TA system//Ras of Complex, Roc, domain of DAPkinase//Archa…	GO:0007264//GO:0008643	small GTPase mediated signal transduction//carbohydrate transport	GO:0098519//GO:0016887//GO:0005525//GO:0003723//GO:0003924//GO:0003724//GO:0005524	nucleotide phosphatase activity, acting on free nucleotides//ATPase activity//GTP binding//RNA binding//GTPase activity//RNA helicase activity//ATP binding	GO:0042597	periplasmic space	KOG0927	Predicted transporter (ABC superfamily)
	Cluster-58185.1995	57.184	10.7029	2.4226	5.36136	7.3573e-05	0.0058821	TRUE	Cluster-58185.1995	567	11964373	PRP78276.1	155	4.3e-08	hypothetical protein PROFUN_13907 [Planoprotostelium fungivorum]	--	--	--	--	--	--	--	--	--	P22151	159	5.5e-10	Glucose-repressible gene protein OS=Neurospora crassa (strain ATCC 24698 / 74-OR23-1A / CBS 708.71 / DSM 1257 / FGSC 987) GN=grg-1 PE=2 SV=1	PF04568	Mitochondrial ATPase inhibitor, IATP	GO:0032780	negative regulation of ATPase activity	GO:0042030	ATPase inhibitor activity	GO:0005739	mitochondrion	--	--
	Cluster-61329.0	27.8666	5.25739	2.4083	5.30848	0.0011082	0.048716	TRUE	Cluster-61329.0	3401	5447504	XP_011643375.1	2036	2e-225	PREDICTED: calcium-transporting ATPase type 2C member 1 isoform X1 [Pogonomyrmex barbatus]	XM_001386717.1	XM_001386717	186	8.10545e-90	Scheffersomyces stipitis CBS 6054 calcium/mangenease P-type ATPase partial mRNA	--	--	--	--	P13586	2642	4e-297	Calcium-transporting ATPase 1 OS=Saccharomyces cerevisiae (strain ATCC 204508 / S288c) GN=PMR1 PE=1 SV=1	PF00122	E1-E2 ATPase	--	--	GO:0000166//GO:0046872	nucleotide binding//metal ion binding	--	--	KOG0202	Ca2+ transporting ATPase
	Cluster-61329.0	27.8666	5.25739	2.4083	5.30848	0.0011082	0.048716	TRUE	Cluster-61329.0	3401	5447504	XP_011643375.1	2036	2e-225	PREDICTED: calcium-transporting ATPase type 2C member 1 isoform X1 [Pogonomyrmex barbatus]	XM_001386717.1	XM_001386717	186	8.10545e-90	Scheffersomyces stipitis CBS 6054 calcium/mangenease P-type ATPase partial mRNA	--	--	--	--	P13586	2642	4e-297	Calcium-transporting ATPase 1 OS=Saccharomyces cerevisiae (strain ATCC 204508 / S288c) GN=PMR1 PE=1 SV=1	PF00122	E1-E2 ATPase	--	--	GO:0000166//GO:0046872	nucleotide binding//metal ion binding	--	--	KOG0202	Ca2+ transporting ATPase
	Cluster-58185.44399	40.8629	7.63437	2.403	5.28902	0.00020637	0.013292	TRUE	Cluster-58185.44399	3327	10266512	XP_020618556.1	2334	5.5e-260	leucine--tRNA ligase, cytoplasmic-like isoform X1 [Orbicella faveolata]	CR382138.2	CR382138	730	0	Debaryomyces hansenii CBS767 chromosome F complete sequence	--	--	--	--	P26637	3669	0	Leucine--tRNA ligase, cytoplasmic OS=Saccharomyces cerevisiae (strain ATCC 204508 / S288c) GN=CDC60 PE=1 SV=1	PF00133//PF13603//PF08264//PF09334	tRNA synthetases class I (I, L, M and V)//Leucyl-tRNA synthetase, Domain 2//Anticodon-binding domain of tRNA//tRNA synthetases class I (M)	GO:0006418	tRNA aminoacylation for protein translation	GO:0002161//GO:0000166//GO:0005524//GO:0004812	aminoacyl-tRNA editing activity//nucleotide binding//ATP binding//aminoacyl-tRNA ligase activity	--	--	KOG0437	Leucyl-tRNA synthetase
	Cluster-58185.3582	228.474	44.069	2.3763	5.19203	3.4606e-11	1.8983e-08	TRUE	Cluster-58185.3582	646	428961	Q4PM12.1	247	1.1e-18	RecName: Full=60S ribosomal protein L36	XM_007277988.1	XM_007277988	171	3.21561e-82	Colletotrichum gloeosporioides Nara gc5 60s ribosomal protein l36 (CGGC5_7089), partial mRNA	--	--	--	--	Q9HFR7	376	4.3e-35	60S ribosomal protein L36 OS=Trichoderma hamatum GN=rpl36 PE=3 SV=1	PF09382//PF01158	RQC domain//Ribosomal protein L36e	GO:0006281//GO:0042254//GO:0006260//GO:0006412	DNA repair//ribosome biogenesis//DNA replication//translation	GO:0043140//GO:0003735	ATP-dependent 3'-5' DNA helicase activity//structural constituent of ribosome	GO:0005840//GO:0005657//GO:0005622	ribosome//replication fork//intracellular	KOG3452	60S ribosomal protein L36
	Cluster-59401.0	39.0537	7.53324	2.3506	5.10036	0.00021477	0.013743	TRUE	Cluster-59401.0	1342	1823320	ADB44901.1	1399	5.8e-152	DEAD..Asp-Glu-Ala-Asp.. box polypeptide 39 [Macrobrachium nipponense]	XM_018857183.1	XM_018857183	637	0	Metschnikowia bicuspidata var. bicuspidata NRRL YB-4993 ATP-dependent RNA helicase SUB2 partial mRNA	--	--	--	--	A3LST5	1959	2.5e-218	ATP-dependent RNA helicase SUB2 OS=Scheffersomyces stipitis (strain ATCC 58785 / CBS 6054 / NBRC 10063 / NRRL Y-11545) GN=SUB2 PE=3 SV=1	PF04851//PF00270	Type III restriction enzyme, res subunit//DEAD/DEAH box helicase	--	--	GO:0003677//GO:0003676//GO:0016787//GO:0005524	DNA binding//nucleic acid binding//hydrolase activity//ATP binding	--	--	KOG0329	ATP-dependent RNA helicase
	Cluster-59401.0	39.0537	7.53324	2.3506	5.10036	0.00021477	0.013743	TRUE	Cluster-59401.0	1342	1823320	ADB44901.1	1399	5.8e-152	DEAD..Asp-Glu-Ala-Asp.. box polypeptide 39 [Macrobrachium nipponense]	XM_018857183.1	XM_018857183	637	0	Metschnikowia bicuspidata var. bicuspidata NRRL YB-4993 ATP-dependent RNA helicase SUB2 partial mRNA	--	--	--	--	A3LST5	1959	2.5e-218	ATP-dependent RNA helicase SUB2 OS=Scheffersomyces stipitis (strain ATCC 58785 / CBS 6054 / NBRC 10063 / NRRL Y-11545) GN=SUB2 PE=3 SV=1	PF04851//PF00270	Type III restriction enzyme, res subunit//DEAD/DEAH box helicase	--	--	GO:0003677//GO:0003676//GO:0016787//GO:0005524	DNA binding//nucleic acid binding//hydrolase activity//ATP binding	--	--	KOG0329	ATP-dependent RNA helicase
	Cluster-56380.0	180.931	35.2661	2.3499	5.09789	1.636e-11	9.8494e-09	TRUE	Cluster-56380.0	3389	10847931	XP_022203996.1	2467	2.1e-275	calcium-transporting ATPase 3-like [Nilaparvata lugens]	XM_001484949.1	XM_001484949	485	0	Meyerozyma guilliermondii ATCC 6260 hypothetical protein (PGUG_02728) partial mRNA	--	--	--	--	Q12691	2928	0	Sodium transport ATPase 5 OS=Saccharomyces cerevisiae (strain ATCC 204508 / S288c) GN=ENA5 PE=1 SV=1	PF16093//PF00122	Proteasome assembly chaperone 4//E1-E2 ATPase	GO:0043248	proteasome assembly	GO:0046872//GO:0000166	metal ion binding//nucleotide binding	--	--	KOG0202	Ca2+ transporting ATPase
	Cluster-58185.39225	127.359	25.0851	2.3476	5.08977	3.8021e-10	1.5975e-07	TRUE	Cluster-58185.39225	2647	6555893	XP_014157253.1	1445	5.3e-157	hypothetical protein SARC_04403 [Sphaeroforma arctica JP610]	XM_007925200.1	XM_007925200	1012	0	Pseudocercospora fijiensis CIRAD86 ABC transporter, ABC-F family, GCN-EF3 type mRNA	--	--	--	--	O93796	2277	6.6e-255	Elongation factor 3 OS=Candida glabrata (strain ATCC 2001 / CBS 138 / JCM 3761 / NBRC 0622 / NRRL Y-65) GN=TEF3 PE=3 SV=2	PF10662//PF02985//PF00931//PF01926//PF00910//PF00735//PF00503//PF01637//PF08477//PF02421//PF00004//PF00485//PF00005//PF03193//PF13304	Ethanolamine utilisation - propanediol utilisation//HEAT repeat//NB-ARC domain//50S ribosome-binding GTPase//RNA helicase//Septin//G-protein alpha subunit//Archaeal ATPase//Ras of Complex, Roc, domain of DAPkinase//Ferrous iron transport protein B//ATPase family associated with various cellular activities (AAA)//Phosphoribulokinase / Uridine kinase family//ABC transporter//Protein of unknown func…	GO:0007264//GO:0008152//GO:0006576//GO:0007165//GO:0015684//GO:0007186	small GTPase mediated signal transduction//metabolic process//cellular biogenic amine metabolic process//signal transduction//ferrous iron transport//G-protein coupled receptor signaling pathway	GO:0003724//GO:0003924//GO:0031683//GO:0005524//GO:0004871//GO:0005515//GO:0003723//GO:0005525//GO:0016887//GO:0015093//GO:0019001//GO:0016301//GO:0043531	RNA helicase activity//GTPase activity//G-protein beta/gamma-subunit complex binding//ATP binding//signal transducer activity//protein binding//RNA binding//GTP binding//ATPase activity//ferrous iron transmembrane transporter activity//guanyl nucleotide binding//kinase activity//ADP binding	GO:0016021	integral component of membrane	--	--
	Cluster-58185.6048	294.863	57.5508	2.3466	5.08624	8.5695e-15	8.8139e-12	TRUE	Cluster-58185.6048	2389	3319180	ELU14120.1	1452	7.4e-158	hypothetical protein CAPTEDRAFT_224610 [Capitella teleta]	XM_015611955.1	XM_015611955	561	0	Debaryomyces fabryi ATP-dependent RNA helicase DED1 mRNA	--	--	--	--	A3LQ01	2129	8.6e-238	ATP-dependent RNA helicase DED1 OS=Scheffersomyces stipitis (strain ATCC 58785 / CBS 6054 / NBRC 10063 / NRRL Y-11545) GN=DED1 PE=3 SV=3	PF00270//PF04851//PF03272	DEAD/DEAH box helicase//Type III restriction enzyme, res subunit//Putative mucin or carbohydrate-binding module	GO:0016032	viral process	GO:0003677//GO:0003676//GO:0016787//GO:0005524	DNA binding//nucleic acid binding//hydrolase activity//ATP binding	--	--	KOG0335	ATP-dependent RNA helicase
	Cluster-58185.6048	294.863	57.5508	2.3466	5.08624	8.5695e-15	8.8139e-12	TRUE	Cluster-58185.6048	2389	3319180	ELU14120.1	1452	7.4e-158	hypothetical protein CAPTEDRAFT_224610 [Capitella teleta]	XM_015611955.1	XM_015611955	561	0	Debaryomyces fabryi ATP-dependent RNA helicase DED1 mRNA	--	--	--	--	A3LQ01	2129	8.6e-238	ATP-dependent RNA helicase DED1 OS=Scheffersomyces stipitis (strain ATCC 58785 / CBS 6054 / NBRC 10063 / NRRL Y-11545) GN=DED1 PE=3 SV=3	PF00270//PF04851//PF03272	DEAD/DEAH box helicase//Type III restriction enzyme, res subunit//Putative mucin or carbohydrate-binding module	GO:0016032	viral process	GO:0003677//GO:0003676//GO:0016787//GO:0005524	DNA binding//nucleic acid binding//hydrolase activity//ATP binding	--	--	KOG0335	ATP-dependent RNA helicase
	Cluster-55996.6	274.71	54.0347	2.3431	5.07392	2.018e-15	2.4599e-12	TRUE	Cluster-55996.6	3304	8814921	XP_017476812.1	3167	0	PREDICTED: plasma membrane ATPase-like [Rhagoletis zephyria]	AK110020.1	AK110020	3003	0	Oryza sativa Japonica Group cDNA clone:002-159-H09, full insert sequence	--	--	--	--	P07038	1966	9.4e-219	Plasma membrane ATPase OS=Neurospora crassa (strain ATCC 24698 / 74-OR23-1A / CBS 708.71 / DSM 1257 / FGSC 987) GN=pma-1 PE=1 SV=1	PF00122	E1-E2 ATPase	--	--	GO:0000166//GO:0046872	nucleotide binding//metal ion binding	--	--	KOG0205	Plasma membrane H+-transporting ATPase
	Cluster-61849.0	65.6838	13.3035	2.2789	4.85308	4.28e-05	0.0038219	TRUE	Cluster-61849.0	1666	8142806	KYQ99812.1	1698	1.5e-186	putative RNA helicase [Tieghemostelium lacteum]	XM_001485259.1	XM_001485259	461	0	Meyerozyma guilliermondii ATCC 6260 hypothetical protein (PGUG_03038) partial mRNA	K13179	DDX18, HAS1	ATP-dependent RNA helicase DDX18/HAS1	http://www.genome.jp/dbget-bin/www_bget?ko:K13179	Q6BH93	2356	2.8e-264	ATP-dependent RNA helicase HAS1 OS=Debaryomyces hansenii (strain ATCC 36239 / CBS 767 / JCM 1990 / NBRC 0083 / IGC 2968) GN=HAS1 PE=3 SV=1	PF04851//PF07517//PF00270//PF06888	Type III restriction enzyme, res subunit//SecA DEAD-like domain//DEAD/DEAH box helicase//Putative Phosphatase	GO:0017038//GO:0008152	protein import//metabolic process	GO:0003677//GO:0003676//GO:0016791//GO:0005524//GO:0016787	DNA binding//nucleic acid binding//phosphatase activity//ATP binding//hydrolase activity	GO:0016020	membrane	KOG0342	ATP-dependent RNA helicase pitchoune
	Cluster-65687.0	120.814	25.0111	2.2675	4.81488	1.2142e-08	3.5156e-06	TRUE	Cluster-65687.0	4500	10847931	XP_022203996.1	2317	6.9e-258	calcium-transporting ATPase 3-like [Nilaparvata lugens]	HE605202.1	HE605202	204	1.06016e-99	Candida parapsilosis strain CDC317 annotated contig 005504	--	--	--	--	Q01896	2711	5.3e-305	Sodium transport ATPase 2 OS=Saccharomyces cerevisiae (strain ATCC 204508 / S288c) GN=ENA2 PE=1 SV=1	PF01073//PF00106//PF01370//PF00122	3-beta hydroxysteroid dehydrogenase/isomerase family//short chain dehydrogenase//NAD dependent epimerase/dehydratase family//E1-E2 ATPase	GO:0008152//GO:0008210//GO:0055114//GO:0006694//GO:0008207//GO:0008209	metabolic process//estrogen metabolic process//oxidation-reduction process//steroid biosynthetic process//C21-steroid hormone metabolic process//androgen metabolic process	GO:0000166//GO:0046872//GO:0050662//GO:0003854//GO:0016616//GO:0003824//GO:0016491	nucleotide binding//metal ion binding//coenzyme binding//3-beta-hydroxy-delta5-steroid dehydrogenase activity//oxidoreductase activity, acting on the CH-OH group of donors, NAD or NADP as acceptor//catalytic activity//oxidoreductase activity	--	--	KOG0202	Ca2+ transporting ATPase
	Cluster-65747.0	51.54	10.9327	2.2553	4.77434	0.00012105	0.0087306	TRUE	Cluster-65747.0	2997	11698436	XP_023323002.1	2368	5.6e-264	alanine--tRNA ligase, cytoplasmic-like isoform X2 [Eurytemora affinis]	XM_018310221.1	XM_018310221	704	0	[Candida] auris hypothetical protein mRNA	--	--	--	--	Q5A8K2	4024	0	Alanine--tRNA ligase OS=Candida albicans (strain SC5314 / ATCC MYA-2876) GN=ALA1 PE=1 SV=1	PF01411//PF07973//PF08752//PF02272	tRNA synthetases class II (A)//Threonyl and Alanyl tRNA synthetase second additional domain//Coatomer gamma subunit appendage platform subdomain//DHHA1 domain	GO:0006886//GO:0006419//GO:0043039//GO:0016192//GO:0006531//GO:0006522	intracellular protein transport//alanyl-tRNA aminoacylation//tRNA aminoacylation//vesicle-mediated transport//aspartate metabolic process//alanine metabolic process	GO:0000166//GO:0016876//GO:0005198//GO:0004813//GO:0005524//GO:0003676	nucleotide binding//ligase activity, forming aminoacyl-tRNA and related compounds//structural molecule activity//alanine-tRNA ligase activity//ATP binding//nucleic acid binding	GO:0030126	COPI vesicle coat	KOG0188	Alanyl-tRNA synthetase
	Cluster-58185.4833	42.1227	8.93919	2.2419	4.7302	0.00048473	0.026012	TRUE	Cluster-58185.4833	709	8289180	OAD47026.1	266	7.3e-21	ATP synthase subunit delta, mitochondrial [Eufriesea mexicana]	XM_013575908.1	XM_013575908	223	4.39719e-111	Aureobasidium namibiae CBS 147.97 epsilon subunit of F1F0-ATP synthase N-terminal domain-containing protein partial mRNA	--	--	--	--	P56525	611	2.7e-62	ATP synthase subunit delta, mitochondrial OS=Neurospora crassa (strain ATCC 24698 / 74-OR23-1A / CBS 708.71 / DSM 1257 / FGSC 987) GN=des PE=3 SV=2	PF02823	ATP synthase, Delta/Epsilon chain, beta-sandwich domain	GO:0015992//GO:0015986//GO:0006119	proton transport//ATP synthesis coupled proton transport//oxidative phosphorylation	GO:0046933//GO:0046961	proton-transporting ATP synthase activity, rotational mechanism//proton-transporting ATPase activity, rotational mechanism	GO:0045261//GO:0045259	proton-transporting ATP synthase complex, catalytic core F(1)//proton-transporting ATP synthase complex	KOG1758	Mitochondrial F1F0-ATP synthase, subunit delta/ATP16
	Cluster-58185.4833	42.1227	8.93919	2.2419	4.7302	0.00048473	0.026012	TRUE	Cluster-58185.4833	709	8289180	OAD47026.1	266	7.3e-21	ATP synthase subunit delta, mitochondrial [Eufriesea mexicana]	XM_013575908.1	XM_013575908	223	4.39719e-111	Aureobasidium namibiae CBS 147.97 epsilon subunit of F1F0-ATP synthase N-terminal domain-containing protein partial mRNA	--	--	--	--	P56525	611	2.7e-62	ATP synthase subunit delta, mitochondrial OS=Neurospora crassa (strain ATCC 24698 / 74-OR23-1A / CBS 708.71 / DSM 1257 / FGSC 987) GN=des PE=3 SV=2	PF02823	ATP synthase, Delta/Epsilon chain, beta-sandwich domain	GO:0015992//GO:0015986//GO:0006119	proton transport//ATP synthesis coupled proton transport//oxidative phosphorylation	GO:0046933//GO:0046961	proton-transporting ATP synthase activity, rotational mechanism//proton-transporting ATPase activity, rotational mechanism	GO:0045261//GO:0045259	proton-transporting ATP synthase complex, catalytic core F(1)//proton-transporting ATP synthase complex	KOG1758	Mitochondrial F1F0-ATP synthase, subunit delta/ATP16
	Cluster-65386.0	41.917	8.89425	2.2224	4.66669	0.00042476	0.023483	TRUE	Cluster-65386.0	2114	10728669	XP_021960286.1	661	3.4e-66	dual specificity mitogen-activated protein kinase kinase dSOR1-like isoform X4 [Folsomia candida]	--	--	--	--	--	--	--	--	--	P08018	1274	1.1e-138	MAP kinase kinase PBS2 OS=Saccharomyces cerevisiae (strain ATCC 204508 / S288c) GN=PBS2 PE=1 SV=4	PF00069//PF07714	Protein kinase domain//Protein tyrosine kinase	GO:0006468	protein phosphorylation	GO:0005524//GO:0004672	ATP binding//protein kinase activity	--	--	KOG0581	Mitogen-activated protein kinase kinase (MAP2K)
	Cluster-58185.7731	38.9876	8.46839	2.2154	4.6441	0.00063643	0.031898	TRUE	Cluster-58185.7731	2025	6684638	XP_014228616.1	1676	6.6e-184	glycine--tRNA ligase [Trichogramma pretiosum]	XM_001387825.1	XM_001387825	501	0	Scheffersomyces stipitis CBS 6054 chromosome 1	--	--	--	--	P38088	2388	6.7e-268	Glycine--tRNA ligase 1, mitochondrial OS=Saccharomyces cerevisiae (strain ATCC 204508 / S288c) GN=GRS1 PE=1 SV=3	PF00587	tRNA synthetase class II core domain (G, H, P, S and T)	GO:0006418	tRNA aminoacylation for protein translation	GO:0005524//GO:0004812//GO:0000166	ATP binding//aminoacyl-tRNA ligase activity//nucleotide binding	--	--	KOG2298	Glycyl-tRNA synthetase and related class II tRNA synthetase
	Cluster-58185.39150	33.1329	7.17695	2.2052	4.61138	0.00070801	0.034763	TRUE	Cluster-58185.39150	1152	8814921	XP_017476812.1	836	9.6e-87	PREDICTED: plasma membrane ATPase-like [Rhagoletis zephyria]	XM_006674009.1	XM_006674009	710	0	Cordyceps militaris CM01 Plasma membrane ATPase (Proton pump) (CCM_08873), partial mRNA	--	--	--	--	P07038	1475	2.8e-162	Plasma membrane ATPase OS=Neurospora crassa (strain ATCC 24698 / 74-OR23-1A / CBS 708.71 / DSM 1257 / FGSC 987) GN=pma-1 PE=1 SV=1	--	--	--	--	--	--	--	--	KOG0205	Plasma membrane H+-transporting ATPase
	Cluster-58185.39150	33.1329	7.17695	2.2052	4.61138	0.00070801	0.034763	TRUE	Cluster-58185.39150	1152	8814921	XP_017476812.1	836	9.6e-87	PREDICTED: plasma membrane ATPase-like [Rhagoletis zephyria]	XM_006674009.1	XM_006674009	710	0	Cordyceps militaris CM01 Plasma membrane ATPase (Proton pump) (CCM_08873), partial mRNA	--	--	--	--	P07038	1475	2.8e-162	Plasma membrane ATPase OS=Neurospora crassa (strain ATCC 24698 / 74-OR23-1A / CBS 708.71 / DSM 1257 / FGSC 987) GN=pma-1 PE=1 SV=1	--	--	--	--	--	--	--	--	KOG0205	Plasma membrane H+-transporting ATPase
	Cluster-58185.9679	142.032	31.1613	2.1894	4.56116	6.7703e-07	0.00011707	TRUE	Cluster-58185.9679	1203	3266568	ELR16959.1	1031	2.4e-109	adenine nucleotide translocator, putative [Acanthamoeba castellanii str. Neff]	XM_003051571.1	XM_003051571	1081	0	Nectria haematococca mpVI 77-13-4 ADP/ATP carrier protein, partial mRNA	--	--	--	--	P02723	1215	4.2e-132	ADP,ATP carrier protein OS=Neurospora crassa (strain ATCC 24698 / 74-OR23-1A / CBS 708.71 / DSM 1257 / FGSC 987) GN=aac PE=3 SV=1	PF02993	Minor capsid protein VI	--	--	--	--	GO:0019028	viral capsid	KOG0749	Mitochondrial ADP/ATP carrier proteins
	Cluster-58185.9679	142.032	31.1613	2.1894	4.56116	6.7703e-07	0.00011707	TRUE	Cluster-58185.9679	1203	3266568	ELR16959.1	1031	2.4e-109	adenine nucleotide translocator, putative [Acanthamoeba castellanii str. Neff]	XM_003051571.1	XM_003051571	1081	0	Nectria haematococca mpVI 77-13-4 ADP/ATP carrier protein, partial mRNA	--	--	--	--	P02723	1215	4.2e-132	ADP,ATP carrier protein OS=Neurospora crassa (strain ATCC 24698 / 74-OR23-1A / CBS 708.71 / DSM 1257 / FGSC 987) GN=aac PE=3 SV=1	PF02993	Minor capsid protein VI	--	--	--	--	GO:0019028	viral capsid	KOG0749	Mitochondrial ADP/ATP carrier proteins
	Cluster-59005.0	50.2673	10.9729	2.187	4.55358	0.00012162	0.0087464	TRUE	Cluster-59005.0	3334	5375935	KJE92827.1	2665	2.3e-298	mthfd1 protein [Capsaspora owczarzaki ATCC 30864]	XM_018854149.1	XM_018854149	905	0	Metschnikowia bicuspidata var. bicuspidata NRRL YB-4993 C-1-tetrahydrofolate synthase mitochondrial precursor partial mRNA	--	--	--	--	P07245	3095	0	C-1-tetrahydrofolate synthase, cytoplasmic OS=Saccharomyces cerevisiae (strain ATCC 204508 / S288c) GN=ADE3 PE=1 SV=1	PF01268//PF00763//PF02882	Formate--tetrahydrofolate ligase//Tetrahydrofolate dehydrogenase/cyclohydrolase, catalytic domain//Tetrahydrofolate dehydrogenase/cyclohydrolase, NAD(P)-binding domain	GO:0055114//GO:0009396//GO:0046487	oxidation-reduction process//folic acid-containing compound biosynthetic process//glyoxylate metabolic process	GO:0004329//GO:0005524//GO:0003824//GO:0004488	formate-tetrahydrofolate ligase activity//ATP binding//catalytic activity//methylenetetrahydrofolate dehydrogenase (NADP+) activity	--	--	KOG4230	C1-tetrahydrofolate synthase
	Cluster-67527.0	73.9692	16.9342	2.1318	4.38264	8.6542e-06	0.0010029	TRUE	Cluster-67527.0	1297	11965952	PRP79855.1	523	2.1e-50	hypothetical protein PROFUN_12467 [Planoprotostelium fungivorum]	--	--	--	--	--	--	--	--	--	P32573	840	1.4e-88	Peroxisomal 2,4-dienoyl-CoA reductase SPS19 OS=Saccharomyces cerevisiae (strain ATCC 204508 / S288c) GN=SPS19 PE=1 SV=4	PF12409//PF00106	P5-type ATPase cation transporter//short chain dehydrogenase	GO:0008152//GO:0006812	metabolic process//cation transport	GO:0016887//GO:0016491	ATPase activity//oxidoreductase activity	GO:0016021	integral component of membrane	KOG0725	Reductases with broad range of substrate specificities
	Cluster-58739.0	122.062	27.9039	2.1254	4.36324	5.6921e-07	0.00010018	TRUE	Cluster-58739.0	701	2651597	EGT57648.1	137	6.6e-06	hypothetical protein CAEBREN_29319 [Caenorhabditis brenneri]	--	--	--	--	--	--	--	--	--	--	--	--	--	PF02049//PF08919//PF01442//PF00288	Flagellar hook-basal body complex protein FliE//F-actin binding//Apolipoprotein A1/A4/E domain//GHMP kinases N terminal domain	GO:0006468//GO:0006869//GO:0042157//GO:0071973	protein phosphorylation//lipid transport//lipoprotein metabolic process//bacterial-type flagellum-dependent cell motility	GO:0008289//GO:0003774//GO:0005198//GO:0005524//GO:0004715	lipid binding//motor activity//structural molecule activity//ATP binding//non-membrane spanning protein tyrosine kinase activity	GO:0005576//GO:0009288	extracellular region//bacterial-type flagellum	--	--
	Cluster-58185.5386	38.8775	9.01206	2.1169	4.33761	0.0005062	0.026915	TRUE	Cluster-58185.5386	409	--	--	--	--	--	XM_013493550.1	XM_013493550	113	3.44006e-50	Aureobasidium subglaciale EXF-2481 hypothetical protein partial mRNA	--	--	--	--	Q06405	251	8.5e-21	ATP synthase subunit f, mitochondrial OS=Saccharomyces cerevisiae (strain ATCC 204508 / S288c) GN=ATP17 PE=1 SV=1	--	--	--	--	--	--	--	--	--	--
	Cluster-71496.0	39.1748	9.03851	2.1078	4.31033	0.00069887	0.034399	TRUE	Cluster-71496.0	1998	6493117	XP_013773604.1	2132	8.7e-237	V-type proton ATPase catalytic subunit A [Limulus polyphemus]	XM_007375989.1	XM_007375989	826	0	Spathaspora passalidarum NRRL Y-27907 vacuolar ATPase subunit A (SPAPADRAFT_61841), mRNA	--	--	--	--	Q9UVJ8	2789	0	V-type proton ATPase catalytic subunit A OS=Ashbya gossypii (strain ATCC 10895 / CBS 109.51 / FGSC 9923 / NRRL Y-1056) GN=VMA1 PE=3 SV=3	PF02874//PF00006//PF00306	ATP synthase alpha/beta family, beta-barrel domain//ATP synthase alpha/beta family, nucleotide-binding domain//ATP synthase alpha/beta chain, C terminal domain	GO:0046034//GO:0015991//GO:0015992	ATP metabolic process//ATP hydrolysis coupled proton transport//proton transport	GO:0016820//GO:0005524	hydrolase activity, acting on acid anhydrides, catalyzing transmembrane movement of substances//ATP binding	GO:0033178	proton-transporting two-sector ATPase complex, catalytic domain	KOG1352	Vacuolar H+-ATPase V1 sector, subunit A
	Cluster-71496.0	39.1748	9.03851	2.1078	4.31033	0.00069887	0.034399	TRUE	Cluster-71496.0	1998	6493117	XP_013773604.1	2132	8.7e-237	V-type proton ATPase catalytic subunit A [Limulus polyphemus]	XM_007375989.1	XM_007375989	826	0	Spathaspora passalidarum NRRL Y-27907 vacuolar ATPase subunit A (SPAPADRAFT_61841), mRNA	--	--	--	--	Q9UVJ8	2789	0	V-type proton ATPase catalytic subunit A OS=Ashbya gossypii (strain ATCC 10895 / CBS 109.51 / FGSC 9923 / NRRL Y-1056) GN=VMA1 PE=3 SV=3	PF02874//PF00006//PF00306	ATP synthase alpha/beta family, beta-barrel domain//ATP synthase alpha/beta family, nucleotide-binding domain//ATP synthase alpha/beta chain, C terminal domain	GO:0046034//GO:0015991//GO:0015992	ATP metabolic process//ATP hydrolysis coupled proton transport//proton transport	GO:0016820//GO:0005524	hydrolase activity, acting on acid anhydrides, catalyzing transmembrane movement of substances//ATP binding	GO:0033178	proton-transporting two-sector ATPase complex, catalytic domain	KOG1352	Vacuolar H+-ATPase V1 sector, subunit A
	Cluster-58185.39120	269.285	62.5552	2.1022	4.29364	2.4163e-11	1.3871e-08	TRUE	Cluster-58185.39120	1300	3527658	EPB79760.1	1321	6.2e-143	eukaryotic initiation factor 4A-III [Ancylostoma ceylanicum]	XM_001387339.1	XM_001387339	686	0	Scheffersomyces stipitis CBS 6054 chromosome 1	--	--	--	--	P10081	1449	3.3e-159	ATP-dependent RNA helicase eIF4A OS=Saccharomyces cerevisiae (strain ATCC 204508 / S288c) GN=TIF1 PE=1 SV=3	PF07652//PF04851//PF00270//PF00580//PF06862	Flavivirus DEAD domain//Type III restriction enzyme, res subunit//DEAD/DEAH box helicase//UvrD/REP helicase N-terminal domain//Utp25, U3 small nucleolar RNA-associated SSU processome protein 25	GO:0019079	viral genome replication	GO:0005524//GO:0016787//GO:0003676//GO:0003677//GO:0008026	ATP binding//hydrolase activity//nucleic acid binding//DNA binding//ATP-dependent helicase activity	GO:0005634	nucleus	KOG0327	Translation initiation factor 4F, helicase subunit (eIF-4A) and related helicases
	Cluster-58185.4991	779.628	183.163	2.0882	4.25217	3.6325e-21	1.0549e-17	TRUE	Cluster-58185.4991	3294	6059194	KNC83351.1	1744	1.4e-191	hypothetical protein SARC_04403 [Sphaeroforma arctica JP610]	XM_006685610.1	XM_006685610	1639	0	Candida tenuis ATCC 10573 hypothetical protein (CANTEDRAFT_120970), mRNA	--	--	--	--	P25997	4391	0	Elongation factor 3 OS=Candida albicans (strain SC5314 / ATCC MYA-2876) GN=CEF3 PE=1 SV=2	PF00735//PF10662//PF01926//PF00910//PF15721//PF09519//PF13304//PF01637//PF03193//PF00488//PF00005//PF00004//PF08064	Septin//Ethanolamine utilisation - propanediol utilisation//50S ribosome-binding GTPase//RNA helicase//Annexin-2 receptor//HindVP restriction endonuclease//AAA domain, putative AbiEii toxin, Type IV TA system//Archaeal ATPase//Protein of unknown function, DUF258//MutS domain V//ABC transporter//ATPase family associated with various cellular activities (AAA)//UME (NUC010) domain	GO:0009069//GO:0006308//GO:0016310//GO:0006298//GO:0006576//GO:0007165//GO:0009307	serine family amino acid metabolic process//DNA catabolic process//phosphorylation//mismatch repair//cellular biogenic amine metabolic process//signal transduction//DNA restriction-modification system	GO:0005524//GO:0003924//GO:0003724//GO:0004674//GO:0003723//GO:0004872//GO:0005525//GO:0016887//GO:0009036//GO:0003677//GO:0030983	ATP binding//GTPase activity//RNA helicase activity//protein serine/threonine kinase activity//RNA binding//receptor activity//GTP binding//ATPase activity//Type II site-specific deoxyribonuclease activity//DNA binding//mismatched DNA binding	GO:0009359	Type II site-specific deoxyribonuclease complex	--	--
	Cluster-58185.39384	49.8133	11.5721	2.0841	4.24011	0.00055627	0.028876	TRUE	Cluster-58185.39384	776	6929610	XP_014472878.1	675	3e-68	PREDICTED: GTP-binding protein SAR1 [Dinoponera quadriceps]	XM_002620541.1	XM_002620541	68	7.05182e-25	Ajellomyces dermatitidis SLH14081 GTP-binding protein sarA, mRNA	--	--	--	--	A3LTA2	882	1.1e-93	Small COPII coat GTPase SAR1 OS=Scheffersomyces stipitis (strain ATCC 58785 / CBS 6054 / NBRC 10063 / NRRL Y-11545) GN=SAR1 PE=3 SV=1	PF00025//PF00503//PF00071//PF01926//PF08477//PF04670//PF10662	ADP-ribosylation factor family//G-protein alpha subunit//Ras family//50S ribosome-binding GTPase//Ras of Complex, Roc, domain of DAPkinase//Gtr1/RagA G protein conserved region//Ethanolamine utilisation - propanediol utilisation	GO:0007165//GO:0006576//GO:0007186//GO:0007264	signal transduction//cellular biogenic amine metabolic process//G-protein coupled receptor signaling pathway//small GTPase mediated signal transduction	GO:0004871//GO:0005525//GO:0005524//GO:0019001//GO:0031683//GO:0003924	signal transducer activity//GTP binding//ATP binding//guanyl nucleotide binding//G-protein beta/gamma-subunit complex binding//GTPase activity	--	--	KOG0077	Vesicle coat complex COPII, GTPase subunit SAR1
	Cluster-58185.40788	66.9075	15.9831	2.0457	4.12874	2.0241e-05	0.0020368	TRUE	Cluster-58185.40788	1854	6054456	KNC78613.1	1669	3.9e-183	hsp60-like protein [Sphaeroforma arctica JP610]	XM_018857940.1	XM_018857940	829	0	Metschnikowia bicuspidata var. bicuspidata NRRL YB-4993 heat shock protein 60, mitochondrial precursor partial mRNA	--	--	--	--	O74261	2454	1.4e-275	Heat shock protein 60, mitochondrial OS=Candida albicans (strain SC5314 / ATCC MYA-2876) GN=HSP60 PE=3 SV=1	PF00118	TCP-1/cpn60 chaperonin family	--	--	GO:0005524	ATP binding	--	--	KOG0356	Mitochondrial chaperonin, Cpn60/Hsp60p
	Cluster-71150.0	52.9554	12.9084	2.04	4.11246	0.00012416	0.0088898	TRUE	Cluster-71150.0	3665	427871	Q54CD8.1	954	6.3e-100	RecName: Full=ATP-dependent RNA helicase ddx54; AltName: Full=ATP-dependent RNA helicase helA; AltName: Full=DEAD box protein 54	XM_014081002.1	XM_014081002	80	7.35621e-31	Ogataea parapolymorpha DL-1 ATP-dependent RNA helicase DBP10 partial mRNA	--	--	--	--	A7TGW7	2309	1.8e-258	ATP-dependent RNA helicase DBP10 OS=Vanderwaltozyma polyspora (strain ATCC 22028 / DSM 70294) GN=DBP10 PE=3 SV=1	PF00270//PF04851//PF08147	DEAD/DEAH box helicase//Type III restriction enzyme, res subunit//DBP10CT (NUC160) domain	--	--	GO:0016818//GO:0003676//GO:0003723//GO:0016787//GO:0005524//GO:0003677	hydrolase activity, acting on acid anhydrides, in phosphorus-containing anhydrides//nucleic acid binding//RNA binding//hydrolase activity//ATP binding//DNA binding	GO:0005634	nucleus	KOG0337	ATP-dependent RNA helicase
	Cluster-71150.0	52.9554	12.9084	2.04	4.11246	0.00012416	0.0088898	TRUE	Cluster-71150.0	3665	427871	Q54CD8.1	954	6.3e-100	RecName: Full=ATP-dependent RNA helicase ddx54; AltName: Full=ATP-dependent RNA helicase helA; AltName: Full=DEAD box protein 54	XM_014081002.1	XM_014081002	80	7.35621e-31	Ogataea parapolymorpha DL-1 ATP-dependent RNA helicase DBP10 partial mRNA	--	--	--	--	A7TGW7	2309	1.8e-258	ATP-dependent RNA helicase DBP10 OS=Vanderwaltozyma polyspora (strain ATCC 22028 / DSM 70294) GN=DBP10 PE=3 SV=1	PF00270//PF04851//PF08147	DEAD/DEAH box helicase//Type III restriction enzyme, res subunit//DBP10CT (NUC160) domain	--	--	GO:0016818//GO:0003676//GO:0003723//GO:0016787//GO:0005524//GO:0003677	hydrolase activity, acting on acid anhydrides, in phosphorus-containing anhydrides//nucleic acid binding//RNA binding//hydrolase activity//ATP binding//DNA binding	GO:0005634	nucleus	KOG0337	ATP-dependent RNA helicase
	Cluster-68765.0	60.1037	14.6671	2.0216	4.06034	3.8462e-05	0.0035066	TRUE	Cluster-68765.0	1858	10849132	XP_022205301.1	439	1.7e-40	serine..threonine-protein kinase oca2-like [Nilaparvata lugens]	--	--	--	--	--	--	--	--	--	P25333	1317	9.6e-144	Serine/threonine-protein kinase HAL4/SAT4 OS=Saccharomyces cerevisiae (strain ATCC 204508 / S288c) GN=SAT4 PE=1 SV=1	PF07714//PF00069//PF06293	Protein tyrosine kinase//Protein kinase domain//Lipopolysaccharide kinase (Kdo/WaaP) family	GO:0006468	protein phosphorylation	GO:0016773//GO:0005524//GO:0004672	phosphotransferase activity, alcohol group as acceptor//ATP binding//protein kinase activity	GO:0016020	membrane	--	--
	Cluster-70031.0	44.2706	10.8569	2.016	4.04461	0.00032393	0.019095	TRUE	Cluster-70031.0	2843	9830526	API61864.1	1185	8e-127	ATP-dependent RNA helicase [Locusta migratoria]	XM_002616064.1	XM_002616064	312	6.12379e-160	Clavispora lusitaniae ATCC 42720 conserved hypothetical protein, mRNA	--	--	--	--	Q6BQ61	1854	7.9e-206	ATP-dependent rRNA helicase RRP3 OS=Debaryomyces hansenii (strain ATCC 36239 / CBS 767 / JCM 1990 / NBRC 0083 / IGC 2968) GN=RRP3 PE=3 SV=2	PF04851//PF00270//PF12678//PF17123//PF01363//PF13639//PF00097	Type III restriction enzyme, res subunit//DEAD/DEAH box helicase//RING-H2 zinc finger//RING-like zinc finger//FYVE zinc finger//Ring finger domain//Zinc finger, C3HC4 type (RING finger)	--	--	GO:0008270//GO:0046872//GO:0005524//GO:0016787//GO:0003676//GO:0003677//GO:0005515	zinc ion binding//metal ion binding//ATP binding//hydrolase activity//nucleic acid binding//DNA binding//protein binding	--	--	KOG0330	ATP-dependent RNA helicase
	Cluster-58185.39261	379.67	93.7292	2.0153	4.04265	9.2556e-09	2.761e-06	TRUE	Cluster-58185.39261	4167	10193928	ARA71334.1	784	3.7e-80	alcohol dehydrogenase [Bursaphelenchus xylophilus]	XM_018313919.1	XM_018313919	470	0	[Candida] auris hypothetical protein mRNA	--	--	--	--	O00097	1434	5.8e-157	Alcohol dehydrogenase 1 OS=Scheffersomyces stipitis (strain ATCC 58785 / CBS 6054 / NBRC 10063 / NRRL Y-11545) GN=ADH1 PE=3 SV=1	PF03896//PF04111//PF00106//PF08541//PF01496//PF08240//PF00107//PF11081//PF03938//PF03901	Translocon-associated protein (TRAP), alpha subunit//Autophagy protein Apg6//short chain dehydrogenase//3-Oxoacyl-[acyl-carrier-protein (ACP)] synthase III C terminal//V-type ATPase 116kDa subunit family//Alcohol dehydrogenase GroES-like domain//Zinc-binding dehydrogenase//Protein of unknown function (DUF2890)//Outer membrane protein (OmpH-like)//Alg9-like mannosyltransferase family	GO:0008610//GO:0055114//GO:0008152//GO:0015991//GO:0006914//GO:0016032//GO:0015992	lipid biosynthetic process//oxidation-reduction process//metabolic process//ATP hydrolysis coupled proton transport//autophagy//viral process//proton transport	GO:0016747//GO:0051082//GO:0016491//GO:0015078//GO:0016757	transferase activity, transferring acyl groups other than amino-acyl groups//unfolded protein binding//oxidoreductase activity//hydrogen ion transmembrane transporter activity//transferase activity, transferring glycosyl groups	GO:0033179//GO:0005789	proton-transporting V-type ATPase, V0 domain//endoplasmic reticulum membrane	KOG0023	Alcohol dehydrogenase, class V
	Cluster-58185.30209	1244.84	310.589	2.0011	4.00305	1.2952e-21	3.9965e-18	TRUE	Cluster-58185.30209	2152	7559000	XP_015120833.1	560	1.8e-54	PREDICTED: ribosome maturation protein SBDS [Diachasma alloeum]	XM_018856738.1	XM_018856738	152	4.05325e-71	Metschnikowia bicuspidata var. bicuspidata NRRL YB-4993 Shwachman-Bodian-diamond syndrome protein partial mRNA	--	--	--	--	Q07953	660	1.7e-67	Ribosome maturation protein SDO1 OS=Saccharomyces cerevisiae (strain ATCC 204508 / S288c) GN=SDO1 PE=1 SV=1	PF12409//PF06459//PF09377	P5-type ATPase cation transporter//Ryanodine Receptor TM 4-6//SBDS protein C-terminal domain	GO:0006816//GO:0006874//GO:0006812//GO:0042254	calcium ion transport//cellular calcium ion homeostasis//cation transport//ribosome biogenesis	GO:0005219//GO:0016887	ryanodine-sensitive calcium-release channel activity//ATPase activity	GO:0005622//GO:0016021	intracellular//integral component of membrane	KOG2917	Predicted exosome subunit
	Cluster-58185.12306	246.98	61.6233	1.9974	3.9928	2.4149e-10	1.0597e-07	TRUE	Cluster-58185.12306	2935	8814921	XP_017476812.1	2031	6.6e-225	PREDICTED: plasma membrane ATPase-like [Rhagoletis zephyria]	XM_001486328.1	XM_001486328	2087	0	Meyerozyma guilliermondii ATCC 6260 plasma membrane ATPase 1 (PGUG_02049) partial mRNA	--	--	--	--	P28877	4044	0	Plasma membrane ATPase 1 OS=Candida albicans GN=PMA1 PE=1 SV=1	PF00122	E1-E2 ATPase	--	--	GO:0046872//GO:0000166	metal ion binding//nucleotide binding	--	--	KOG0205	Plasma membrane H+-transporting ATPase
	Cluster-58185.12306	246.98	61.6233	1.9974	3.9928	2.4149e-10	1.0597e-07	TRUE	Cluster-58185.12306	2935	8814921	XP_017476812.1	2031	6.6e-225	PREDICTED: plasma membrane ATPase-like [Rhagoletis zephyria]	XM_001486328.1	XM_001486328	2087	0	Meyerozyma guilliermondii ATCC 6260 plasma membrane ATPase 1 (PGUG_02049) partial mRNA	--	--	--	--	P28877	4044	0	Plasma membrane ATPase 1 OS=Candida albicans GN=PMA1 PE=1 SV=1	PF00122	E1-E2 ATPase	--	--	GO:0046872//GO:0000166	metal ion binding//nucleotide binding	--	--	KOG0205	Plasma membrane H+-transporting ATPase
	Cluster-58185.9681	74.417	18.736	1.9845	3.95725	0.0010484	0.046755	TRUE	Cluster-58185.9681	477	3404702	XP_004338972.1	464	5.4e-44	adenine nucleotide translocator, putative [Acanthamoeba castellanii str. Neff]	XM_018892471.1	XM_018892471	333	2.04933e-172	Fusarium verticillioides 7600 ADP,ATP carrier protein mRNA	--	--	--	--	P02723	562	8.6e-57	ADP,ATP carrier protein OS=Neurospora crassa (strain ATCC 24698 / 74-OR23-1A / CBS 708.71 / DSM 1257 / FGSC 987) GN=aac PE=3 SV=1	--	--	--	--	--	--	--	--	KOG0749	Mitochondrial ADP/ATP carrier proteins
	Cluster-58185.9681	74.417	18.736	1.9845	3.95725	0.0010484	0.046755	TRUE	Cluster-58185.9681	477	3404702	XP_004338972.1	464	5.4e-44	adenine nucleotide translocator, putative [Acanthamoeba castellanii str. Neff]	XM_018892471.1	XM_018892471	333	2.04933e-172	Fusarium verticillioides 7600 ADP,ATP carrier protein mRNA	--	--	--	--	P02723	562	8.6e-57	ADP,ATP carrier protein OS=Neurospora crassa (strain ATCC 24698 / 74-OR23-1A / CBS 708.71 / DSM 1257 / FGSC 987) GN=aac PE=3 SV=1	--	--	--	--	--	--	--	--	KOG0749	Mitochondrial ADP/ATP carrier proteins
	Cluster-71195.0	98.8275	24.8941	1.9776	3.93837	4.7168e-06	0.00059178	TRUE	Cluster-71195.0	1368	6557615	XP_014158975.1	1349	3.7e-146	elongation factor Tu [Sphaeroforma arctica JP610]	XM_007372130.1	XM_007372130	554	0	Spathaspora passalidarum NRRL Y-27907 mitochondrial translation elongation factor TU (SPAPADRAFT_57846), mRNA	K02358	tuf, TUFM	elongation factor Tu	http://www.genome.jp/dbget-bin/www_bget?ko:K02358	A5DN78	1813	2.2e-201	Elongation factor Tu, mitochondrial OS=Meyerozyma guilliermondii (strain ATCC 6260 / CBS 566 / DSM 6381 / JCM 1539 / NBRC 10279 / NRRL Y-324) GN=TUF1 PE=3 SV=1	PF03144//PF01926//PF10662//PF03193	Elongation factor Tu domain 2//50S ribosome-binding GTPase//Ethanolamine utilisation - propanediol utilisation//Protein of unknown function, DUF258	GO:0006576	cellular biogenic amine metabolic process	GO:0003924//GO:0005525//GO:0005524	GTPase activity//GTP binding//ATP binding	--	--	KOG0460	Mitochondrial translation elongation factor Tu
	Cluster-58185.43831	238.471	60.5519	1.9748	3.93074	1.5757e-11	9.5448e-09	TRUE	Cluster-58185.43831	1755	3614481	EPT29022.1	1353	1.6e-146	bifunctional GMP synthase..glutamine amidotransferase protein [Toxoplasma gondii ME49]	XM_002614693.1	XM_002614693	808	0	Clavispora lusitaniae ATCC 42720 GMP synthase, mRNA	--	--	--	--	Q5APF2	2544	4.8e-286	GMP synthase [glutamine-hydrolyzing] OS=Candida albicans (strain SC5314 / ATCC MYA-2876) GN=GUA1 PE=3 SV=1	PF07722//PF02568//PF00958	Peptidase C26//Thiamine biosynthesis protein (ThiI)//GMP synthase C terminal domain	GO:0006536//GO:0006144//GO:0006177//GO:0006541//GO:0008033//GO:0006164	glutamate metabolic process//purine nucleobase metabolic process//GMP biosynthetic process//glutamine metabolic process//tRNA processing//purine nucleotide biosynthetic process	GO:0003922//GO:0005524//GO:0004810//GO:0016787	GMP synthase (glutamine-hydrolyzing) activity//ATP binding//tRNA adenylyltransferase activity//hydrolase activity	--	--	KOG1622	GMP synthase
	Cluster-58185.35683	476.75	122.326	1.9624	3.8971	3.1625e-14	3.0474e-11	TRUE	Cluster-58185.35683	1032	8426528	BAV14135.1	1086	8.8e-116	adenine nucleotide translocase insect3 [Planococcus kraunhiae]	XM_001481887.1	XM_001481887	614	0	Meyerozyma guilliermondii ATCC 6260 ADP,ATP carrier protein (PGUG_05699) partial mRNA	--	--	--	--	P49382	1215	3.6e-132	ADP,ATP carrier protein OS=Kluyveromyces lactis (strain ATCC 8585 / CBS 2359 / DSM 70799 / NBRC 1267 / NRRL Y-1140 / WM37) GN=AAC PE=3 SV=1	--	--	--	--	--	--	--	--	KOG0749	Mitochondrial ADP/ATP carrier proteins
	Cluster-58185.35683	476.75	122.326	1.9624	3.8971	3.1625e-14	3.0474e-11	TRUE	Cluster-58185.35683	1032	8426528	BAV14135.1	1086	8.8e-116	adenine nucleotide translocase insect3 [Planococcus kraunhiae]	XM_001481887.1	XM_001481887	614	0	Meyerozyma guilliermondii ATCC 6260 ADP,ATP carrier protein (PGUG_05699) partial mRNA	--	--	--	--	P49382	1215	3.6e-132	ADP,ATP carrier protein OS=Kluyveromyces lactis (strain ATCC 8585 / CBS 2359 / DSM 70799 / NBRC 1267 / NRRL Y-1140 / WM37) GN=AAC PE=3 SV=1	--	--	--	--	--	--	--	--	KOG0749	Mitochondrial ADP/ATP carrier proteins
	Cluster-58185.5899	59.3557	15.2811	1.9394	3.83546	0.0010907	0.048252	TRUE	Cluster-58185.5899	1024	1788753	EFA05714.1	1156	6.7e-124	ATP synthase subunit beta, mitochondrial-like Protein [Tribolium castaneum]	XM_001274344.1	XM_001274344	717	0	Aspergillus clavatus NRRL 1 ATP synthase F1, beta subunit, putative (ACLA_013560), partial mRNA	--	--	--	--	P23704	1391	1.4e-152	ATP synthase subunit beta, mitochondrial OS=Neurospora crassa (strain ATCC 24698 / 74-OR23-1A / CBS 708.71 / DSM 1257 / FGSC 987) GN=atp-2 PE=2 SV=1	PF00910//PF02874//PF00931//PF00004//PF01637//PF03193//PF02367//PF00006	RNA helicase//ATP synthase alpha/beta family, beta-barrel domain//NB-ARC domain//ATPase family associated with various cellular activities (AAA)//Archaeal ATPase//Protein of unknown function, DUF258//Threonylcarbamoyl adenosine biosynthesis protein TsaE//ATP synthase alpha/beta family, nucleotide-binding domain	GO:0015992//GO:0002949//GO:0046034	proton transport//tRNA threonylcarbamoyladenosine modification//ATP metabolic process	GO:0005524//GO:0003724//GO:0003924//GO:0003723//GO:0005525//GO:0043531	ATP binding//RNA helicase activity//GTPase activity//RNA binding//GTP binding//ADP binding	--	--	KOG1350	F0F1-type ATP synthase, beta subunit
	Cluster-58185.5899	59.3557	15.2811	1.9394	3.83546	0.0010907	0.048252	TRUE	Cluster-58185.5899	1024	1788753	EFA05714.1	1156	6.7e-124	ATP synthase subunit beta, mitochondrial-like Protein [Tribolium castaneum]	XM_001274344.1	XM_001274344	717	0	Aspergillus clavatus NRRL 1 ATP synthase F1, beta subunit, putative (ACLA_013560), partial mRNA	--	--	--	--	P23704	1391	1.4e-152	ATP synthase subunit beta, mitochondrial OS=Neurospora crassa (strain ATCC 24698 / 74-OR23-1A / CBS 708.71 / DSM 1257 / FGSC 987) GN=atp-2 PE=2 SV=1	PF00910//PF02874//PF00931//PF00004//PF01637//PF03193//PF02367//PF00006	RNA helicase//ATP synthase alpha/beta family, beta-barrel domain//NB-ARC domain//ATPase family associated with various cellular activities (AAA)//Archaeal ATPase//Protein of unknown function, DUF258//Threonylcarbamoyl adenosine biosynthesis protein TsaE//ATP synthase alpha/beta family, nucleotide-binding domain	GO:0015992//GO:0002949//GO:0046034	proton transport//tRNA threonylcarbamoyladenosine modification//ATP metabolic process	GO:0005524//GO:0003724//GO:0003924//GO:0003723//GO:0005525//GO:0043531	ATP binding//RNA helicase activity//GTPase activity//RNA binding//GTP binding//ADP binding	--	--	KOG1350	F0F1-type ATP synthase, beta subunit
	Cluster-58185.5379	130.559	34.0797	1.9371	3.82935	1.1225e-05	0.0012509	TRUE	Cluster-58185.5379	2205	980847	XP_001712819.1	1708	1.4e-187	chaperone HSP90 [Bigelowiella natans]	XM_018845093.1	XM_018845093	1578	0	Isaria fumosorosea ARSEF 2679 heat shock protein 90 partial mRNA	--	--	--	--	O43109	1647	6.2e-182	Heat shock protein 90 homolog OS=Podospora anserina GN=MOD-E PE=3 SV=1	PF00450//PF00183	Serine carboxypeptidase//Hsp90 protein	GO:0006950//GO:0006508//GO:0006457	response to stress//proteolysis//protein folding	GO:0004185//GO:0005524//GO:0051082	serine-type carboxypeptidase activity//ATP binding//unfolded protein binding	--	--	KOG0019	Molecular chaperone (HSP90 family)
	Cluster-58185.39380	47.6104	12.392	1.9366	3.82802	0.0010438	0.046698	TRUE	Cluster-58185.39380	3430	--	--	--	--	--	--	--	--	--	--	--	--	--	--	P90245	133	3.5e-06	Genome polyprotein 1 OS=Barley mild mosaic virus (strain Na1) PE=3 SV=1	PF00437//PF00270//PF02399//PF04851//PF00680	Type II/IV secretion system protein//DEAD/DEAH box helicase//Origin of replication binding protein//Type III restriction enzyme, res subunit//RNA dependent RNA polymerase	GO:0006260//GO:0006810//GO:0006144//GO:0006351	DNA replication//transport//purine nucleobase metabolic process//transcription, DNA-templated	GO:0016787//GO:0003723//GO:0003676//GO:0005524//GO:0003677//GO:0003968//GO:0003688	hydrolase activity//RNA binding//nucleic acid binding//ATP binding//DNA binding//RNA-directed RNA polymerase activity//DNA replication origin binding	GO:0046809//GO:0031379	replication compartment//RNA-directed RNA polymerase complex	--	--
	Cluster-56123.0	79.8966	21.1332	1.9234	3.79316	0.00017953	0.011937	TRUE	Cluster-56123.0	5903	--	--	--	--	--	--	--	--	--	--	--	--	--	--	Q65667	534	1.9e-52	Replicase OS=Beet necrotic yellow vein virus (isolate Japan/S) GN=ORF1 PE=1 SV=1	PF02474//PF01660//PF01443	Nodulation protein A (NodA)//Viral methyltransferase//Viral (Superfamily 1) RNA helicase	GO:0006396//GO:0009877//GO:0009451//GO:0080009	RNA processing//nodulation//RNA modification//mRNA methylation	GO:0005524//GO:0008174//GO:0003723//GO:0016746	ATP binding//mRNA methyltransferase activity//RNA binding//transferase activity, transferring acyl groups	GO:0005829	cytosol	--	--
	Cluster-58185.38273	284.359	75.4844	1.9129	3.76565	1.0428e-10	5.0474e-08	TRUE	Cluster-58185.38273	3984	4380644	KCV69625.1	1426	1.3e-154	hypothetical protein H696_04044 [Fonticula alba]	XM_018854277.1	XM_018854277	257	3.23211e-129	Metschnikowia bicuspidata var. bicuspidata NRRL YB-4993 Ca2+-transporting P-type ATPase partial mRNA	--	--	--	--	P38929	2394	2.7e-268	Calcium-transporting ATPase 2 OS=Saccharomyces cerevisiae (strain ATCC 204508 / S288c) GN=PMC1 PE=1 SV=1	PF08683//PF00122	Microtubule-binding calmodulin-regulated spectrin-associated//E1-E2 ATPase	--	--	GO:0000166//GO:0046872//GO:0008017	nucleotide binding//metal ion binding//microtubule binding	GO:0045298	tubulin complex	KOG0204	Calcium transporting ATPase
	Cluster-58185.38273	284.359	75.4844	1.9129	3.76565	1.0428e-10	5.0474e-08	TRUE	Cluster-58185.38273	3984	4380644	KCV69625.1	1426	1.3e-154	hypothetical protein H696_04044 [Fonticula alba]	XM_018854277.1	XM_018854277	257	3.23211e-129	Metschnikowia bicuspidata var. bicuspidata NRRL YB-4993 Ca2+-transporting P-type ATPase partial mRNA	--	--	--	--	P38929	2394	2.7e-268	Calcium-transporting ATPase 2 OS=Saccharomyces cerevisiae (strain ATCC 204508 / S288c) GN=PMC1 PE=1 SV=1	PF08683//PF00122	Microtubule-binding calmodulin-regulated spectrin-associated//E1-E2 ATPase	--	--	GO:0000166//GO:0046872//GO:0008017	nucleotide binding//metal ion binding//microtubule binding	GO:0045298	tubulin complex	KOG0204	Calcium transporting ATPase
	Cluster-58185.5680	3146.78	837.485	1.9089	3.75523	6.083e-16	8.1165e-13	TRUE	Cluster-58185.5680	6238	9908399	XP_019624219.1	146	5.3e-06	PREDICTED: LOW QUALITY PROTEIN: myosin-7-like [Branchiostoma belcheri]	--	--	--	--	--	--	--	--	--	--	--	--	--	PF00270//PF02123//PF00680//PF09036//PF02465//PF04288//PF04851//PF00376	DEAD/DEAH box helicase//Viral RNA-directed RNA-polymerase//RNA dependent RNA polymerase//Bcr-Abl oncoprotein oligomerisation domain//Flagellar hook-associated protein 2 N-terminus//MukE-like family//Type III restriction enzyme, res subunit//MerR family regulatory protein	GO:0030261//GO:0016310//GO:0007059//GO:0007165//GO:0006144//GO:0006351//GO:0009069//GO:0006468//GO:0006355	chromosome condensation//phosphorylation//chromosome segregation//signal transduction//purine nucleobase metabolic process//transcription, DNA-templated//serine family amino acid metabolic process//protein phosphorylation//regulation of transcription, DNA-templated	GO:0003677//GO:0016787//GO:0003676//GO:0005524//GO:0003968//GO:0004674//GO:0003723//GO:0005096	DNA binding//hydrolase activity//nucleic acid binding//ATP binding//RNA-directed RNA polymerase activity//protein serine/threonine kinase activity//RNA binding//GTPase activator activity	GO:0031379//GO:0009424//GO:0005737	RNA-directed RNA polymerase complex//bacterial-type flagellum hook//cytoplasm	--	--
	Cluster-58185.5958	340.386	91.5044	1.8907	3.70815	1.0731e-10	5.1186e-08	TRUE	Cluster-58185.5958	3727	11967543	PRP81446.1	962	7.6e-101	WD40 repeat-containing protein [Planoprotostelium fungivorum]	--	--	--	--	--	--	--	--	--	P46680	871	1e-91	Actin-interacting protein 1 OS=Saccharomyces cerevisiae (strain ATCC 204508 / S288c) GN=AIP1 PE=1 SV=1	PF03178//PF00400//PF07508//PF08919//PF02653//PF01442	CPSF A subunit region//WD domain, G-beta repeat//Recombinase//F-actin binding//Branched-chain amino acid transport system / permease component//Apolipoprotein A1/A4/E domain	GO:0042157//GO:0006869//GO:0006468//GO:0006810//GO:0006310	lipoprotein metabolic process//lipid transport//protein phosphorylation//transport//DNA recombination	GO:0004715//GO:0005524//GO:0003676//GO:0005215//GO:0005515//GO:0000150//GO:0008289//GO:0003677	non-membrane spanning protein tyrosine kinase activity//ATP binding//nucleic acid binding//transporter activity//protein binding//recombinase activity//lipid binding//DNA binding	GO:0016020//GO:0005576//GO:0005634	membrane//extracellular region//nucleus	KOG0318	WD40 repeat stress protein/actin interacting protein
	Cluster-58185.35687	97.9417	26.599	1.871	3.65786	2.7444e-06	0.00037952	TRUE	Cluster-58185.35687	1773	6111958	XP_013069850.1	1104	1.2e-117	PREDICTED: obg-like ATPase 1 [Biomphalaria glabrata]	XM_002617264.1	XM_002617264	540	0	Clavispora lusitaniae ATCC 42720 conserved hypothetical protein, mRNA	--	--	--	--	P38219	1452	2e-159	Obg-like ATPase 1 OS=Saccharomyces cerevisiae (strain ATCC 204508 / S288c) GN=OLA1 PE=1 SV=1	PF01926//PF02421//PF07127//PF00840	50S ribosome-binding GTPase//Ferrous iron transport protein B//Late nodulin protein//Glycosyl hydrolase family 7	GO:0005975//GO:0009878//GO:0015684	carbohydrate metabolic process//nodule morphogenesis//ferrous iron transport	GO:0004553//GO:0015093//GO:0046872//GO:0005525	hydrolase activity, hydrolyzing O-glycosyl compounds//ferrous iron transmembrane transporter activity//metal ion binding//GTP binding	GO:0016021	integral component of membrane	KOG1491	Predicted GTP-binding protein (ODN superfamily)
	Cluster-58185.38194	133.771	36.9554	1.8486	3.60151	6.2142e-08	1.4714e-05	TRUE	Cluster-58185.38194	4847	5278104	XP_004344276.2	165	2.6e-08	hypothetical protein CAOG_06655 [Capsaspora owczarzaki ATCC 30864]	--	--	--	--	--	--	--	--	--	P38954	416	7.5e-39	Inositolphosphotransferase 1 OS=Saccharomyces cerevisiae (strain ATCC 204508 / S288c) GN=IPT1 PE=1 SV=2	PF05933//PF03014	Fungal ATP synthase protein 8 (A6L)//Structural protein 2	GO:0015986//GO:0015992	ATP synthesis coupled proton transport//proton transport	GO:0015078//GO:0005198	hydrogen ion transmembrane transporter activity//structural molecule activity	GO:0000276	mitochondrial proton-transporting ATP synthase complex, coupling factor F(o)	--	--
	Cluster-47150.0	58.7945	16.0799	1.8414	3.58358	0.00060896	0.030772	TRUE	Cluster-47150.0	1550	5377591	KJE94483.1	705	2e-71	hexokinase-2 [Capsaspora owczarzaki ATCC 30864]	XM_002614750.1	XM_002614750	405	0	Clavispora lusitaniae ATCC 42720 hypothetical protein, mRNA	--	--	--	--	P50506	1972	8.9e-220	Hexokinase OS=Schwanniomyces occidentalis GN=HXK PE=3 SV=1	PF00349//PF03727	Hexokinase//Hexokinase	GO:0005975	carbohydrate metabolic process	GO:0016773//GO:0005524	phosphotransferase activity, alcohol group as acceptor//ATP binding	--	--	KOG1369	Hexokinase
	Cluster-58185.3657	50.7249	14.0654	1.8398	3.5796	0.00049728	0.02657	TRUE	Cluster-58185.3657	2470	5380998	KJE97776.1	2206	2.8e-245	pre-mRNA-splicing factor ATP-dependent RNA helicase, variant [Capsaspora owczarzaki ATCC 30864]	XM_001382399.1	XM_001382399	704	0	Scheffersomyces stipitis CBS 6054 RNA helicase involved in spliceosome disassembly partial mRNA	--	--	--	--	P53131	2989	0	Pre-mRNA-splicing factor ATP-dependent RNA helicase PRP43 OS=Saccharomyces cerevisiae (strain ATCC 204508 / S288c) GN=PRP43 PE=1 SV=1	PF00437//PF00270//PF04408//PF00448//PF07652	Type II/IV secretion system protein//DEAD/DEAH box helicase//Helicase associated domain (HA2)//SRP54-type protein, GTPase domain//Flavivirus DEAD domain	GO:0006614//GO:0006810//GO:0019079	SRP-dependent cotranslational protein targeting to membrane//transport//viral genome replication	GO:0005525//GO:0008026//GO:0003676//GO:0005524//GO:0004386	GTP binding//ATP-dependent helicase activity//nucleic acid binding//ATP binding//helicase activity	--	--	KOG0925	mRNA splicing factor ATP-dependent RNA helicase
	Cluster-58821.0	53.303	14.7972	1.8395	3.57886	0.00074882	0.036262	TRUE	Cluster-58821.0	681	7728045	XP_015431995.1	393	1.3e-35	PREDICTED: ATP synthase subunit O, mitochondrial [Dufourea novaeangliae]	--	--	--	--	--	--	--	--	--	Q6FSD5	530	6.4e-53	ATP synthase subunit 5, mitochondrial OS=Candida glabrata (strain ATCC 2001 / CBS 138 / JCM 3761 / NBRC 0622 / NRRL Y-65) GN=ATP5 PE=3 SV=1	PF00213	ATP synthase delta (OSCP) subunit	GO:0015986	ATP synthesis coupled proton transport	GO:0046933	proton-transporting ATP synthase activity, rotational mechanism	GO:0045259	proton-transporting ATP synthase complex	KOG1662	Mitochondrial F1F0-ATP synthase, subunit OSCP/ATP5
	Cluster-68963.0	47.2701	13.3369	1.8228	3.53767	0.00081168	0.038641	TRUE	Cluster-68963.0	3727	5376551	KJE93443.1	2249	4.4e-250	ATPase type 13A [Capsaspora owczarzaki ATCC 30864]	XM_001483346.1	XM_001483346	648	0	Meyerozyma guilliermondii ATCC 6260 hypothetical protein (PGUG_04125) partial mRNA	K14950	ATP13A1, SPF1	manganese-transporting P-type ATPase	http://www.genome.jp/dbget-bin/www_bget?ko:K14950	P39986	3843	0	Manganese-transporting ATPase 1 OS=Saccharomyces cerevisiae (strain ATCC 204508 / S288c) GN=SPF1 PE=1 SV=1	PF00122	E1-E2 ATPase	--	--	GO:0000166//GO:0046872	nucleotide binding//metal ion binding	--	--	KOG0209	P-type ATPase
	Cluster-64083.0	45.4972	12.8196	1.8194	3.52934	0.00079233	0.037867	TRUE	Cluster-64083.0	3613	6555893	XP_014157253.1	1522	8.5e-166	hypothetical protein SARC_04403 [Sphaeroforma arctica JP610]	XM_001523474.1	XM_001523474	618	0	Lodderomyces elongisporus NRRL YB-4239 mRNA export factor elf1 (LELG_05370) partial mRNA	--	--	--	--	Q08972	3439	0	[NU+] prion formation protein 1 OS=Saccharomyces cerevisiae (strain ATCC 204508 / S288c) GN=NEW1 PE=1 SV=1	PF13304//PF01926//PF00005//PF01637//PF00910//PF03193	AAA domain, putative AbiEii toxin, Type IV TA system//50S ribosome-binding GTPase//ABC transporter//Archaeal ATPase//RNA helicase//Protein of unknown function, DUF258	--	--	GO:0003924//GO:0003724//GO:0003723//GO:0005525//GO:0016887//GO:0005524	GTPase activity//RNA helicase activity//RNA binding//GTP binding//ATPase activity//ATP binding	--	--	KOG0062	ATPase component of ABC transporters with duplicated ATPase domains/Translation elongation factor EF-3b
	Cluster-58185.5104	133.459	38.2019	1.7965	3.47376	1.4702e-06	0.00022368	TRUE	Cluster-58185.5104	1998	4947595	XP_009492627.1	1956	2.2e-216	ATP synthase subunit alpha, mitochondrial [Fonticula alba]	XM_018376570.1	XM_018376570	1144	0	Fusarium oxysporum f. sp. lycopersici 4287 ATP synthase subunit alpha, mitochondrial mRNA	--	--	--	--	P37211	2318	8.7e-260	ATP synthase subunit alpha, mitochondrial OS=Neurospora crassa (strain ATCC 24698 / 74-OR23-1A / CBS 708.71 / DSM 1257 / FGSC 987) GN=atp-1 PE=3 SV=1	PF00006//PF00306//PF02874	ATP synthase alpha/beta family, nucleotide-binding domain//ATP synthase alpha/beta chain, C terminal domain//ATP synthase alpha/beta family, beta-barrel domain	GO:0015991//GO:0015992//GO:0046034	ATP hydrolysis coupled proton transport//proton transport//ATP metabolic process	GO:0016820//GO:0005524	hydrolase activity, acting on acid anhydrides, catalyzing transmembrane movement of substances//ATP binding	GO:0033178	proton-transporting two-sector ATPase complex, catalytic domain	KOG1353	F0F1-type ATP synthase, alpha subunit
	Cluster-58185.5104	133.459	38.2019	1.7965	3.47376	1.4702e-06	0.00022368	TRUE	Cluster-58185.5104	1998	4947595	XP_009492627.1	1956	2.2e-216	ATP synthase subunit alpha, mitochondrial [Fonticula alba]	XM_018376570.1	XM_018376570	1144	0	Fusarium oxysporum f. sp. lycopersici 4287 ATP synthase subunit alpha, mitochondrial mRNA	--	--	--	--	P37211	2318	8.7e-260	ATP synthase subunit alpha, mitochondrial OS=Neurospora crassa (strain ATCC 24698 / 74-OR23-1A / CBS 708.71 / DSM 1257 / FGSC 987) GN=atp-1 PE=3 SV=1	PF00006//PF00306//PF02874	ATP synthase alpha/beta family, nucleotide-binding domain//ATP synthase alpha/beta chain, C terminal domain//ATP synthase alpha/beta family, beta-barrel domain	GO:0015991//GO:0015992//GO:0046034	ATP hydrolysis coupled proton transport//proton transport//ATP metabolic process	GO:0016820//GO:0005524	hydrolase activity, acting on acid anhydrides, catalyzing transmembrane movement of substances//ATP binding	GO:0033178	proton-transporting two-sector ATPase complex, catalytic domain	KOG1353	F0F1-type ATP synthase, alpha subunit
	Cluster-58185.39249	80.9481	23.2772	1.7917	3.46223	4.3023e-05	0.0038293	TRUE	Cluster-58185.39249	1899	8144760	KYR01767.1	1694	5.1e-186	ABC transporter-related protein [Tieghemostelium lacteum]	XM_001384133.1	XM_001384133	801	0	Scheffersomyces stipitis CBS 6054 aBC transporter partial mRNA	--	--	--	--	P40024	2353	7.2e-264	ABC transporter ATP-binding protein ARB1 OS=Saccharomyces cerevisiae (strain ATCC 204508 / S288c) GN=ARB1 PE=1 SV=1	PF00493//PF00910//PF01926//PF08477//PF00931//PF00503//PF07728//PF00004//PF00005//PF13304//PF03193//PF01637	MCM2/3/5 family//RNA helicase//50S ribosome-binding GTPase//Ras of Complex, Roc, domain of DAPkinase//NB-ARC domain//G-protein alpha subunit//AAA domain (dynein-related subfamily)//ATPase family associated with various cellular activities (AAA)//ABC transporter//AAA domain, putative AbiEii toxin, Type IV TA system//Protein of unknown function, DUF258//Archaeal ATPase	GO:0007186//GO:0006260//GO:0007165//GO:0007264	G-protein coupled receptor signaling pathway//DNA replication//signal transduction//small GTPase mediated signal transduction	GO:0005525//GO:0043531//GO:0003723//GO:0016887//GO:0004871//GO:0005524//GO:0019001//GO:0003677//GO:0031683//GO:0003724//GO:0003924	GTP binding//ADP binding//RNA binding//ATPase activity//signal transducer activity//ATP binding//guanyl nucleotide binding//DNA binding//G-protein beta/gamma-subunit complex binding//RNA helicase activity//GTPase activity	--	--	KOG0927	Predicted transporter (ABC superfamily)
	Cluster-58185.40970	145.669	42.5144	1.7696	3.40959	2.5188e-07	4.8861e-05	TRUE	Cluster-58185.40970	1542	6558571	XP_014159931.1	1372	9e-149	pyruvate kinase [Sphaeroforma arctica JP610]	XM_001384591.1	XM_001384591	689	0	Scheffersomyces stipitis CBS 6054 pyruvate kinase partial mRNA	--	--	--	--	Q6BS75	2355	3.4e-264	Pyruvate kinase OS=Debaryomyces hansenii (strain ATCC 36239 / CBS 767 / JCM 1990 / NBRC 0083 / IGC 2968) GN=PYK1 PE=3 SV=1	PF03328//PF04310//PF00224	HpcH/HpaI aldolase/citrate lyase family//MukB N-terminal//Pyruvate kinase, barrel domain	GO:0030261//GO:0006144//GO:0006094//GO:0015976//GO:0006096//GO:0007059	chromosome condensation//purine nucleobase metabolic process//gluconeogenesis//carbon utilization//glycolytic process//chromosome segregation	GO:0005524//GO:0003677//GO:0003824//GO:0030955//GO:0004743//GO:0000287	ATP binding//DNA binding//catalytic activity//potassium ion binding//pyruvate kinase activity//magnesium ion binding	GO:0009295	nucleoid	KOG2323	Pyruvate kinase
	Cluster-58185.40773	72.7771	21.1068	1.7621	3.39191	0.00046211	0.025167	TRUE	Cluster-58185.40773	1902	1245252	EDW82540.1	1692	8.7e-186	uncharacterized protein Dwil_GK25859 [Drosophila willistoni]	XM_018857556.1	XM_018857556	727	0	Metschnikowia bicuspidata var. bicuspidata NRRL YB-4993 lysyl-tRNA synthetase partial mRNA	--	--	--	--	P15180	2244	3.2e-251	Lysine--tRNA ligase, cytoplasmic OS=Saccharomyces cerevisiae (strain ATCC 204508 / S288c) GN=KRS1 PE=1 SV=2	PF00152//PF01409//PF01336	tRNA synthetases class II (D, K and N)//tRNA synthetases class II core domain (F)//OB-fold nucleic acid binding domain	GO:0043039//GO:0006418	tRNA aminoacylation//tRNA aminoacylation for protein translation	GO:0000166//GO:0004812//GO:0003676//GO:0005524//GO:0000049	nucleotide binding//aminoacyl-tRNA ligase activity//nucleic acid binding//ATP binding//tRNA binding	GO:0005737	cytoplasm	KOG1885	Lysyl-tRNA synthetase (class II)
	Cluster-58185.37552	102.595	30.5755	1.754	3.37292	2.6475e-05	0.0025678	TRUE	Cluster-58185.37552	716	2348101	EFX64853.1	518	4.4e-50	hypothetical protein DAPPUDRAFT_231875 [Daphnia pulex]	XM_007376047.1	XM_007376047	326	2.45625e-168	Spathaspora passalidarum NRRL Y-27907 hypothetical protein (SPAPADRAFT_61900), mRNA	--	--	--	--	P51401	742	1.7e-77	60S ribosomal protein L9-B OS=Saccharomyces cerevisiae (strain ATCC 204508 / S288c) GN=RPL9B PE=1 SV=1	PF08469//PF00347	Nucleoside triphosphatase I C-terminal//Ribosomal protein L6	GO:0006412//GO:0042254//GO:0006351	translation//ribosome biogenesis//transcription, DNA-templated	GO:0019843//GO:0003735//GO:0005524//GO:0017111	rRNA binding//structural constituent of ribosome//ATP binding//nucleoside-triphosphatase activity	GO:0005840	ribosome	KOG3255	60S ribosomal protein L9
	Cluster-62358.0	92.8499	27.7042	1.7441	3.34986	1.3491e-05	0.0014574	TRUE	Cluster-62358.0	1841	10753261	XP_022093105.1	1005	3.9e-106	atypical kinase COQ8B, mitochondrial-like [Acanthaster planci]	XM_019163660.1	XM_019163660	51	4.83871e-15	Pichia membranifaciens NRRL Y-2026 hypothetical protein partial mRNA	--	--	--	--	P27697	1299	1.2e-141	Atypical kinase COQ8, mitochondrial OS=Saccharomyces cerevisiae (strain ATCC 204508 / S288c) GN=COQ8 PE=1 SV=1	--	--	--	--	--	--	--	--	KOG1234	ABC (ATP binding cassette) 1 protein
	Cluster-58185.5066	138.611	41.3937	1.7335	3.32534	1.2288e-06	0.00019167	TRUE	Cluster-58185.5066	1706	4947596	XP_009492628.1	1918	4.9e-212	ATP synthase subunit alpha, mitochondrial, variant [Fonticula alba]	XM_001387563.1	XM_001387563	881	0	Scheffersomyces stipitis CBS 6054 chromosome 1	--	--	--	--	P49375	2266	8e-254	ATP synthase subunit alpha, mitochondrial OS=Kluyveromyces lactis (strain ATCC 8585 / CBS 2359 / DSM 70799 / NBRC 1267 / NRRL Y-1140 / WM37) GN=ATP1 PE=1 SV=1	PF00306//PF00006//PF02874	ATP synthase alpha/beta chain, C terminal domain//ATP synthase alpha/beta family, nucleotide-binding domain//ATP synthase alpha/beta family, beta-barrel domain	GO:0015992//GO:0015991//GO:0046034	proton transport//ATP hydrolysis coupled proton transport//ATP metabolic process	GO:0016820//GO:0005524	hydrolase activity, acting on acid anhydrides, catalyzing transmembrane movement of substances//ATP binding	GO:0033178	proton-transporting two-sector ATPase complex, catalytic domain	KOG1353	F0F1-type ATP synthase, alpha subunit
	Cluster-62198.0	54.6366	16.372	1.7287	3.31429	0.0010584	0.047097	TRUE	Cluster-62198.0	1549	9014834	XP_017777524.1	1284	1.5e-138	PREDICTED: phenylalanine--tRNA ligase alpha subunit [Nicrophorus vespilloides]	XM_018312404.1	XM_018312404	391	0	[Candida] auris hypothetical protein mRNA	--	--	--	--	P15625	1643	1.3e-181	Phenylalanine--tRNA ligase alpha subunit OS=Saccharomyces cerevisiae (strain ATCC 204508 / S288c) GN=FRS2 PE=1 SV=3	PF00587//PF01047//PF00152//PF01409//PF02070	tRNA synthetase class II core domain (G, H, P, S and T)//MarR family//tRNA synthetases class II (D, K and N)//tRNA synthetases class II core domain (F)//Neuromedin U	GO:0006418//GO:0043039//GO:0006355//GO:0006940	tRNA aminoacylation for protein translation//tRNA aminoacylation//regulation of transcription, DNA-templated//regulation of smooth muscle contraction	GO:0004812//GO:0000166//GO:0003700//GO:0000049//GO:0005524	aminoacyl-tRNA ligase activity//nucleotide binding//transcription factor activity, sequence-specific DNA binding//tRNA binding//ATP binding	GO:0005667//GO:0005737	transcription factor complex//cytoplasm	KOG2784	Phenylalanyl-tRNA synthetase, beta subunit
	Cluster-58185.38180	227.837	68.6861	1.727	3.31039	8.9415e-10	3.4353e-07	TRUE	Cluster-58185.38180	4642	8142836	KYQ99842.1	2335	5.9e-260	ABC transporter G family protein [Tieghemostelium lacteum]	XM_001386394.1	XM_001386394	549	0	Scheffersomyces stipitis CBS 6054 Multidrug resistance protein partial mRNA	--	--	--	--	P43071	5702	0	Multidrug resistance protein CDR1 OS=Candida albicans GN=CDR1 PE=3 SV=1	PF06422//PF00005//PF01926//PF03266//PF13304//PF02744//PF07155//PF01061//PF03193	CDR ABC transporter//ABC transporter//50S ribosome-binding GTPase//NTPase//AAA domain, putative AbiEii toxin, Type IV TA system//Galactose-1-phosphate uridyl transferase, C-terminal domain//ECF-type riboflavin transporter, S component//ABC-2 type transporter//Protein of unknown function, DUF258	GO:0006810//GO:0009117//GO:0006012	transport//nucleotide metabolic process//galactose metabolic process	GO:0008108//GO:0003924//GO:0005524//GO:0042626//GO:0005525//GO:0098519//GO:0016887	UDP-glucose:hexose-1-phosphate uridylyltransferase activity//GTPase activity//ATP binding//ATPase activity, coupled to transmembrane movement of substances//GTP binding//nucleotide phosphatase activity, acting on free nucleotides//ATPase activity	GO:0016020//GO:0016021	membrane//integral component of membrane	--	--
	Cluster-58185.32166	211.112	63.607	1.7213	3.29733	5.5294e-07	9.8018e-05	TRUE	Cluster-58185.32166	458	10848665	XP_022204799.1	605	2.3e-60	elongation factor 1-alpha [Nilaparvata lugens]	XM_001823791.2	XM_001823791	355	0	Aspergillus oryzae RIB40 elongation factor 1-alpha, mRNA	--	--	--	--	Q9Y713	634	3.7e-65	Elongation factor 1-alpha OS=Aspergillus oryzae (strain ATCC 42149 / RIB 40) GN=tef1 PE=3 SV=1	PF01580//PF04548//PF10662//PF02421//PF00735//PF06431//PF00503//PF01926	FtsK/SpoIIIE family//AIG1 family//Ethanolamine utilisation - propanediol utilisation//Ferrous iron transport protein B//Septin//Polyomavirus large T antigen C-terminus//G-protein alpha subunit//50S ribosome-binding GTPase	GO:0006576//GO:0007165//GO:0006260//GO:0015684//GO:0007186	cellular biogenic amine metabolic process//signal transduction//DNA replication//ferrous iron transport//G-protein coupled receptor signaling pathway	GO:0015093//GO:0019001//GO:0003924//GO:0003677//GO:0031683//GO:0005524//GO:0000166//GO:0004871//GO:0005525	ferrous iron transmembrane transporter activity//guanyl nucleotide binding//GTPase activity//DNA binding//G-protein beta/gamma-subunit complex binding//ATP binding//nucleotide binding//signal transducer activity//GTP binding	GO:0016021	integral component of membrane	KOG0052	Translation elongation factor EF-1 alpha/Tu
	Cluster-58185.44228	90.0423	27.5044	1.7117	3.27547	1.9158e-05	0.0019422	TRUE	Cluster-58185.44228	3846	4384126	KCV73107.1	574	7.7e-56	AGC..NDR..NDR protein kinase [Fonticula alba]	XM_011273932.1	XM_011273932	83	1.65997e-32	Wickerhamomyces ciferrii hypothetical protein partial mRNA	K08790	STK38, NDR	serine/threonine kinase 38	http://www.genome.jp/dbget-bin/www_bget?ko:K08790	Q6BLJ9	886	1.9e-93	Serine/threonine-protein kinase CBK1 OS=Debaryomyces hansenii (strain ATCC 36239 / CBS 767 / JCM 1990 / NBRC 0083 / IGC 2968) GN=CBK1 PE=3 SV=2	PF00069//PF00433//PF07714	Protein kinase domain//Protein kinase C terminal domain//Protein tyrosine kinase	GO:0016310//GO:0009069//GO:0006468	phosphorylation//serine family amino acid metabolic process//protein phosphorylation	GO:0004674//GO:0005524//GO:0004672	protein serine/threonine kinase activity//ATP binding//protein kinase activity	--	--	KOG0605	NDR and related serine/threonine kinases
	Cluster-58185.30015	69.0858	21.0531	1.698	3.24451	0.00019382	0.012615	TRUE	Cluster-58185.30015	1971	790040	XP_001454100.1	537	7.7e-52	hypothetical protein [Paramecium tetraurelia strain d4-2]	XM_002614162.1	XM_002614162	84	2.34595e-33	Clavispora lusitaniae ATCC 42720 hypothetical protein, mRNA	K08794	CAMK1	calcium/calmodulin-dependent protein kinase I	http://www.genome.jp/dbget-bin/www_bget?ko:K08794	O94547	712	1.4e-73	Serine/threonine-protein kinase srk1 OS=Schizosaccharomyces pombe (strain 972 / ATCC 24843) GN=srk1 PE=1 SV=1	PF07714//PF04889//PF07365//PF00069//PF06524	Protein tyrosine kinase//Cwf15/Cwc15 cell cycle control protein//Alpha conotoxin precursor//Protein kinase domain//NOA36 protein	GO:0009405//GO:0000398//GO:0006468//GO:0007165//GO:0007268	pathogenesis//mRNA splicing, via spliceosome//protein phosphorylation//signal transduction//synaptic transmission	GO:0005524//GO:0004672//GO:0008270//GO:0030550	ATP binding//protein kinase activity//zinc ion binding//acetylcholine receptor inhibitor activity	GO:0005634//GO:0005576//GO:0005681	nucleus//extracellular region//spliceosomal complex	KOG0032	Ca2+/calmodulin-dependent protein kinase, EF-Hand protein superfamily
	Cluster-58185.5898	98.1237	30.5719	1.6821	3.20895	1.842e-05	0.0018867	TRUE	Cluster-58185.5898	1129	4951458	XP_009496490.1	1401	2.9e-152	ATP synthase subunit beta, mitochondrial [Fonticula alba]	XM_013575907.1	XM_013575907	689	0	Aureobasidium namibiae CBS 147.97 ATP synthase F1, beta subunit partial mRNA	--	--	--	--	P23704	1570	2.7e-173	ATP synthase subunit beta, mitochondrial OS=Neurospora crassa (strain ATCC 24698 / 74-OR23-1A / CBS 708.71 / DSM 1257 / FGSC 987) GN=atp-2 PE=2 SV=1	PF03193//PF00931//PF00004//PF00006//PF00306//PF00910//PF01637	Protein of unknown function, DUF258//NB-ARC domain//ATPase family associated with various cellular activities (AAA)//ATP synthase alpha/beta family, nucleotide-binding domain//ATP synthase alpha/beta chain, C terminal domain//RNA helicase//Archaeal ATPase	GO:0015991	ATP hydrolysis coupled proton transport	GO:0003723//GO:0005525//GO:0043531//GO:0016820//GO:0003924//GO:0003724//GO:0005524	RNA binding//GTP binding//ADP binding//hydrolase activity, acting on acid anhydrides, catalyzing transmembrane movement of substances//GTPase activity//RNA helicase activity//ATP binding	GO:0033178	proton-transporting two-sector ATPase complex, catalytic domain	KOG1350	F0F1-type ATP synthase, beta subunit
	Cluster-58185.5898	98.1237	30.5719	1.6821	3.20895	1.842e-05	0.0018867	TRUE	Cluster-58185.5898	1129	4951458	XP_009496490.1	1401	2.9e-152	ATP synthase subunit beta, mitochondrial [Fonticula alba]	XM_013575907.1	XM_013575907	689	0	Aureobasidium namibiae CBS 147.97 ATP synthase F1, beta subunit partial mRNA	--	--	--	--	P23704	1570	2.7e-173	ATP synthase subunit beta, mitochondrial OS=Neurospora crassa (strain ATCC 24698 / 74-OR23-1A / CBS 708.71 / DSM 1257 / FGSC 987) GN=atp-2 PE=2 SV=1	PF03193//PF00931//PF00004//PF00006//PF00306//PF00910//PF01637	Protein of unknown function, DUF258//NB-ARC domain//ATPase family associated with various cellular activities (AAA)//ATP synthase alpha/beta family, nucleotide-binding domain//ATP synthase alpha/beta chain, C terminal domain//RNA helicase//Archaeal ATPase	GO:0015991	ATP hydrolysis coupled proton transport	GO:0003723//GO:0005525//GO:0043531//GO:0016820//GO:0003924//GO:0003724//GO:0005524	RNA binding//GTP binding//ADP binding//hydrolase activity, acting on acid anhydrides, catalyzing transmembrane movement of substances//GTPase activity//RNA helicase activity//ATP binding	GO:0033178	proton-transporting two-sector ATPase complex, catalytic domain	KOG1350	F0F1-type ATP synthase, beta subunit
	Cluster-58185.43767	111.036	34.6996	1.6796	3.20339	2.9019e-05	0.0027777	TRUE	Cluster-58185.43767	3271	5375935	KJE92827.1	2363	2.3e-263	mthfd1 protein [Capsaspora owczarzaki ATCC 30864]	XM_018304329.1	XM_018304329	93	3.89118e-38	Colletotrichum higginsianum IMI 349063 Formate-tetrahydrofolate ligase mRNA	--	--	--	--	P09440	2789	0	C-1-tetrahydrofolate synthase, mitochondrial OS=Saccharomyces cerevisiae (strain ATCC 204508 / S288c) GN=MIS1 PE=1 SV=1	PF00763//PF01268//PF02882//PF10181	Tetrahydrofolate dehydrogenase/cyclohydrolase, catalytic domain//Formate--tetrahydrofolate ligase//Tetrahydrofolate dehydrogenase/cyclohydrolase, NAD(P)-binding domain//GPI-GlcNAc transferase complex, PIG-H component	GO:0055114//GO:0046487//GO:0009396	oxidation-reduction process//glyoxylate metabolic process//folic acid-containing compound biosynthetic process	GO:0004329//GO:0004488//GO:0017176//GO:0003824//GO:0005524	formate-tetrahydrofolate ligase activity//methylenetetrahydrofolate dehydrogenase (NADP+) activity//phosphatidylinositol N-acetylglucosaminyltransferase activity//catalytic activity//ATP binding	--	--	KOG4230	C1-tetrahydrofolate synthase
	Cluster-58185.9680	173.416	54.2158	1.6634	3.16762	2.6069e-05	0.0025335	TRUE	Cluster-58185.9680	828	3404702	XP_004338972.1	904	9e-95	adenine nucleotide translocator, putative [Acanthamoeba castellanii str. Neff]	XM_018806406.1	XM_018806406	572	0	Trichoderma gamsii ADP,ATP carrier protein mRNA	--	--	--	--	P02723	1058	4.6e-114	ADP,ATP carrier protein OS=Neurospora crassa (strain ATCC 24698 / 74-OR23-1A / CBS 708.71 / DSM 1257 / FGSC 987) GN=aac PE=3 SV=1	--	--	--	--	--	--	--	--	KOG0749	Mitochondrial ADP/ATP carrier proteins
	Cluster-58185.9680	173.416	54.2158	1.6634	3.16762	2.6069e-05	0.0025335	TRUE	Cluster-58185.9680	828	3404702	XP_004338972.1	904	9e-95	adenine nucleotide translocator, putative [Acanthamoeba castellanii str. Neff]	XM_018806406.1	XM_018806406	572	0	Trichoderma gamsii ADP,ATP carrier protein mRNA	--	--	--	--	P02723	1058	4.6e-114	ADP,ATP carrier protein OS=Neurospora crassa (strain ATCC 24698 / 74-OR23-1A / CBS 708.71 / DSM 1257 / FGSC 987) GN=aac PE=3 SV=1	--	--	--	--	--	--	--	--	KOG0749	Mitochondrial ADP/ATP carrier proteins
	Cluster-58185.5791	60.9209	19.3246	1.6566	3.15273	0.0010937	0.048329	TRUE	Cluster-58185.5791	4333	8137662	KYQ89859.1	1717	2.5e-188	ABC transporter C family protein [Tieghemostelium lacteum]	XM_001384188.1	XM_001384188	425	0	Scheffersomyces stipitis CBS 6054 hypothetical protein partial mRNA	--	--	--	--	P53049	2596	1.1e-291	Oligomycin resistance ATP-dependent permease YOR1 OS=Saccharomyces cerevisiae (strain ATCC 204508 / S288c) GN=YOR1 PE=1 SV=1	PF00485//PF00005//PF01695//PF03193//PF13304//PF00664//PF00437//PF01926	Phosphoribulokinase / Uridine kinase family//ABC transporter//IstB-like ATP binding protein//Protein of unknown function, DUF258//AAA domain, putative AbiEii toxin, Type IV TA system//ABC transporter transmembrane region//Type II/IV secretion system protein//50S ribosome-binding GTPase	GO:0008152//GO:0055085//GO:0006810	metabolic process//transmembrane transport//transport	GO:0016301//GO:0005525//GO:0016887//GO:0042626//GO:0005524//GO:0003924	kinase activity//GTP binding//ATPase activity//ATPase activity, coupled to transmembrane movement of substances//ATP binding//GTPase activity	GO:0016021	integral component of membrane	KOG0054	Multidrug resistance-associated protein/mitoxantrone resistance protein, ABC superfamily
	Cluster-58185.44286	144.728	46.1679	1.6425	3.12206	6.314e-07	0.00011015	TRUE	Cluster-58185.44286	6995	5899407	XP_012942196.1	4624	0	PREDICTED: acetyl-CoA carboxylase-like [Aplysia californica]	XM_001386738.1	XM_001386738	1602	0	Scheffersomyces stipitis CBS 6054 chromosome 1	--	--	--	--	Q00955	7700	0	Acetyl-CoA carboxylase OS=Saccharomyces cerevisiae (strain ATCC 204508 / S288c) GN=ACC1 PE=1 SV=2	PF02786//PF07478//PF02655//PF08326	Carbamoyl-phosphate synthase L chain, ATP binding domain//D-ala D-ala ligase C-terminus//ATP-grasp domain//Acetyl-CoA carboxylase, central region	GO:0046436//GO:0009252//GO:0006633//GO:0006090	D-alanine metabolic process//peptidoglycan biosynthetic process//fatty acid biosynthetic process//pyruvate metabolic process	GO:0003989//GO:0005524//GO:0008716//GO:0046872	acetyl-CoA carboxylase activity//ATP binding//D-alanine-D-alanine ligase activity//metal ion binding	GO:0009317	acetyl-CoA carboxylase complex	KOG0368	Acetyl-CoA carboxylase
	Cluster-58185.38703	101.856	32.6016	1.6379	3.11212	2.3333e-05	0.0023107	TRUE	Cluster-58185.38703	2156	6988397	KRW99572.1	339	7.7e-29	Six-hairpin glycosidase-like protein [Pseudocohnilembus persalinus]	--	--	--	--	--	--	--	--	--	P08017	883	2.3e-93	Glucoamylase GLU1 OS=Saccharomycopsis fibuligera GN=GLU1 PE=1 SV=1	PF08112//PF00954	ATP synthase epsilon subunit//S-locus glycoprotein domain	GO:0015986//GO:0006810//GO:0048544	ATP synthesis coupled proton transport//transport//recognition of pollen	GO:0042626	ATPase activity, coupled to transmembrane movement of substances	GO:0033178	proton-transporting two-sector ATPase complex, catalytic domain	--	--
	Cluster-58185.38839	728.477	235.36	1.6261	3.08677	2.5452e-11	1.4527e-08	TRUE	Cluster-58185.38839	2744	6394549	XP_013403085.1	1646	2.7e-180	peroxisomal multifunctional enzyme type 2 [Lingula anatina]	XM_001382972.1	XM_001382972	669	0	Scheffersomyces stipitis CBS 6054 hypothetical protein partial mRNA	--	--	--	--	P22414	3313	0	Peroxisomal hydratase-dehydrogenase-epimerase OS=Candida tropicalis PE=1 SV=2	PF02685//PF00106//PF04889//PF09026//PF01370//PF06524//PF05136	Glucokinase//short chain dehydrogenase//Cwf15/Cwc15 cell cycle control protein//Centromere protein B dimerisation domain//NAD dependent epimerase/dehydratase family//NOA36 protein//Phage portal protein, lambda family	GO:0005982//GO:0006094//GO:0005985//GO:0000398//GO:0006012//GO:0008152//GO:0051156//GO:0006355//GO:0019068//GO:0006096//GO:0019872	starch metabolic process//gluconeogenesis//sucrose metabolic process//mRNA splicing, via spliceosome//galactose metabolic process//metabolic process//glucose 6-phosphate metabolic process//regulation of transcription, DNA-templated//virion assembly//glycolytic process//streptomycin biosynthetic process	GO:0003677//GO:0003824//GO:0005198//GO:0050662//GO:0004340//GO:0005524//GO:0016491//GO:0003682//GO:0008270	DNA binding//catalytic activity//structural molecule activity//coenzyme binding//glucokinase activity//ATP binding//oxidoreductase activity//chromatin binding//zinc ion binding	GO:0000775//GO:0005634//GO:0000785//GO:0005681	chromosome, centromeric region//nucleus//chromatin//spliceosomal complex	KOG1206	Peroxisomal multifunctional beta-oxidation protein and related enzymes
	Cluster-59915.0	62.1501	21.0434	1.5564	2.94119	0.0009005	0.04196	TRUE	Cluster-59915.0	3643	5379485	KJE96347.1	3044	0	carbamoyl-phosphate synthase large subunit [Capsaspora owczarzaki ATCC 30864]	XM_006688234.1	XM_006688234	1133	0	Candida tenuis ATCC 10573 multifunctional pyrimidine synthesis protein (CANTEDRAFT_99203), partial mRNA	--	--	--	--	P03965	3971	0	Carbamoyl-phosphate synthase arginine-specific large chain OS=Saccharomyces cerevisiae (strain ATCC 204508 / S288c) GN=CPA2 PE=1 SV=1	PF02254//PF02786//PF02655//PF07478	TrkA-N domain//Carbamoyl-phosphate synthase L chain, ATP binding domain//ATP-grasp domain//D-ala D-ala ligase C-terminus	GO:0006813//GO:0046436//GO:0009252	potassium ion transport//D-alanine metabolic process//peptidoglycan biosynthetic process	GO:0005524//GO:0046872//GO:0008716	ATP binding//metal ion binding//D-alanine-D-alanine ligase activity	--	--	KOG0370	Multifunctional pyrimidine synthesis protein CAD (includes carbamoyl-phophate synthetase, aspartate transcarbamylase, and glutamine amidotransferase)
	Cluster-58185.40285	117.351	41.8116	1.4819	2.79316	3.2342e-05	0.0030529	TRUE	Cluster-58185.40285	929	562457	ABL84200.1	972	1.3e-102	14-3-3-like protein [Physarum polycephalum]	CR382139.2	CR382139	350	0	Debaryomyces hansenii CBS767 chromosome G complete sequence	--	--	--	--	O42766	1181	2.8e-128	14-3-3 protein homolog OS=Candida albicans (strain SC5314 / ATCC MYA-2876) GN=BMH1 PE=3 SV=2	PF00895//PF00761	ATP synthase protein 8//Polyomavirus coat protein	GO:0015992//GO:0015986	proton transport//ATP synthesis coupled proton transport	GO:0005198//GO:0015078	structural molecule activity//hydrogen ion transmembrane transporter activity	GO:0019028//GO:0000276	viral capsid//mitochondrial proton-transporting ATP synthase complex, coupling factor F(o)	KOG0841	Multifunctional chaperone (14-3-3 family)
	Cluster-58185.40224	118.102	42.7609	1.4639	2.75853	3.6619e-05	0.0033634	TRUE	Cluster-58185.40224	479	--	--	--	--	--	--	--	--	--	--	--	--	--	--	--	--	--	--	PF08114	ATPase proteolipid family	GO:0050790	regulation of catalytic activity	GO:0030234	enzyme regulator activity	--	--	--	--
	Cluster-58185.5813	146.616	54.8067	1.4147	2.66604	0.00014574	0.010113	TRUE	Cluster-58185.5813	1015	--	--	--	--	--	XM_002620017.1	XM_002620017	95	9.11533e-40	Ajellomyces dermatitidis SLH14081 ATP synthase subunit C, mRNA	--	--	--	--	--	--	--	--	PF00137	ATP synthase subunit C	GO:0015991//GO:0015992	ATP hydrolysis coupled proton transport//proton transport	GO:0015078	hydrogen ion transmembrane transporter activity	GO:0033177	proton-transporting two-sector ATPase complex, proton-transporting domain	--	--
	Cluster-58185.5813	146.616	54.8067	1.4147	2.66604	0.00014574	0.010113	TRUE	Cluster-58185.5813	1015	--	--	--	--	--	XM_002620017.1	XM_002620017	95	9.11533e-40	Ajellomyces dermatitidis SLH14081 ATP synthase subunit C, mRNA	--	--	--	--	--	--	--	--	PF00137	ATP synthase subunit C	GO:0015991//GO:0015992	ATP hydrolysis coupled proton transport//proton transport	GO:0015078	hydrogen ion transmembrane transporter activity	GO:0033177	proton-transporting two-sector ATPase complex, proton-transporting domain	--	--
	Cluster-58185.38419	294.493	113.308	1.3804	2.60341	1.3753e-08	3.902e-06	TRUE	Cluster-58185.38419	1697	5820204	XP_012758738.1	1830	7.7e-202	hypothetical protein SAMD00019534_013170 [Acytostelium subglobosum LB1]	XM_001383468.1	XM_001383468	833	0	Scheffersomyces stipitis CBS 6054 phosphoenolpyruvate carboxykinase partial mRNA	--	--	--	--	O13434	2583	1.4e-290	Phosphoenolpyruvate carboxykinase [ATP] OS=Candida albicans GN=PCK1 PE=3 SV=1	PF01293	Phosphoenolpyruvate carboxykinase	GO:0006099//GO:0006094//GO:0015976	tricarboxylic acid cycle//gluconeogenesis//carbon utilization	GO:0005524//GO:0004612	ATP binding//phosphoenolpyruvate carboxykinase (ATP) activity	--	--	--	--
	Cluster-58185.38992	269.951	108.98	1.304	2.46913	7.4888e-05	0.0059489	TRUE	Cluster-58185.38992	1557	8269530	KZS15286.1	777	9e-80	Glycerol-3-phosphate dehydrogenase 1-like protein [Daphnia magna]	XM_015612643.1	XM_015612643	249	3.49006e-125	Debaryomyces fabryi hypothetical protein mRNA	--	--	--	--	Q7ZA43	1166	2.6e-126	Glycerol-3-phosphate dehydrogenase [NAD(+)] OS=Pichia angusta GN=GPD PE=3 SV=1	PF07479//PF01210//PF11411	NAD-dependent glycerol-3-phosphate dehydrogenase C-terminus//NAD-dependent glycerol-3-phosphate dehydrogenase N-terminus//DNA ligase IV	GO:0005975//GO:0046486//GO:0006072//GO:0055114//GO:0006281//GO:0046168//GO:0006260	carbohydrate metabolic process//glycerolipid metabolic process//glycerol-3-phosphate metabolic process//oxidation-reduction process//DNA repair//glycerol-3-phosphate catabolic process//DNA replication	GO:0051287//GO:0004367//GO:0003910//GO:0016616	NAD binding//glycerol-3-phosphate dehydrogenase [NAD+] activity//DNA ligase (ATP) activity//oxidoreductase activity, acting on the CH-OH group of donors, NAD or NADP as acceptor	GO:0009331	glycerol-3-phosphate dehydrogenase complex	KOG2711	Glycerol-3-phosphate dehydrogenase/dihydroxyacetone 3-phosphate reductase
	Cluster-58185.41210	645.371	303.081	1.0908	2.12992	6.8893e-06	0.00083057	TRUE	Cluster-58185.41210	3303	10437831	YP_009369655.1	1704	6.1e-187	cytochrome c oxidase subunit I ..mitochondrion.. [Mespilia globulus]	AB291074.1	AB291074	3248	0	Ailurus fulgens styani mitochondrial DNA, complete genome	--	--	--	--	Q1HKA1	2084	2e-232	Cytochrome c oxidase subunit 1 OS=Canis lupus GN=MT-CO1 PE=3 SV=1	PF00119//PF02790//PF00116	ATP synthase A chain//Cytochrome C oxidase subunit II, transmembrane domain//Cytochrome C oxidase subunit II, periplasmic domain	GO:0006123//GO:0015992//GO:0015986//GO:0022900	mitochondrial electron transport, cytochrome c to oxygen//proton transport//ATP synthesis coupled proton transport//electron transport chain	GO:0015078//GO:0004129//GO:0005507	hydrogen ion transmembrane transporter activity//cytochrome-c oxidase activity//copper ion binding	GO:0045277//GO:0016020//GO:0016021	respiratory chain complex IV//membrane//integral component of membrane	KOG4769	Cytochrome c oxidase, subunit I
	Cluster-58185.33841	187.028	92.7795	1.0074	2.01028	0.00035221	0.020314	TRUE	Cluster-58185.33841	1755	5788803	XP_001007448.2	654	1.9e-65	cobalamin synthesis protein P47K [Tetrahymena thermophila SB210]	--	--	--	--	--	--	--	--	--	P94400	575	9.9e-58	Putative metal chaperone YciC OS=Bacillus subtilis (strain 168) GN=yciC PE=2 SV=1	PF02724//PF01443//PF03205//PF02367//PF04147	CDC45-like protein//Viral (Superfamily 1) RNA helicase//Molybdopterin guanine dinucleotide synthesis protein B//Threonylcarbamoyl adenosine biosynthesis protein TsaE//Nop14-like family	GO:0006777//GO:0006270//GO:0002949	Mo-molybdopterin cofactor biosynthetic process//DNA replication initiation//tRNA threonylcarbamoyladenosine modification	GO:0005525//GO:0005524	GTP binding//ATP binding	GO:0032040	small-subunit processome	KOG2743	Cobalamin synthesis protein
	Cluster-58185.23429	263.521	529.701	-1.0063	0.497821	0.00012475	0.0089152	TRUE	Cluster-58185.23429	2705	7895247	EFA04216.2	2350	6.2e-262	Importin subunit alpha-like Protein [Tribolium castaneum]	XM_018722086.1	XM_018722086	1498	0	PREDICTED: Anoplophora glabripennis importin subunit alpha-3-like (LOC108915927), mRNA	--	--	--	--	O35343	1909	3.1e-212	Importin subunit alpha-3 OS=Mus musculus GN=Kpna4 PE=1 SV=1	PF10508//PF02985//PF01749//PF11698//PF01602//PF08163//PF00514	Proteasome non-ATPase 26S subunit//HEAT repeat//Importin beta binding domain//V-ATPase subunit H//Adaptin N terminal region//NUC194 domain//Armadillo/beta-catenin-like repeat	GO:0015031//GO:0006303//GO:0006886//GO:0009069//GO:0016192//GO:0016310//GO:0006606//GO:0015991//GO:0043248	protein transport//double-strand break repair via nonhomologous end joining//intracellular protein transport//serine family amino acid metabolic process//vesicle-mediated transport//phosphorylation//protein import into nucleus//ATP hydrolysis coupled proton transport//proteasome assembly	GO:0005524//GO:0005515//GO:0003677//GO:0008565//GO:0004677//GO:0016820	ATP binding//protein binding//DNA binding//protein transporter activity//DNA-dependent protein kinase activity//hydrolase activity, acting on acid anhydrides, catalyzing transmembrane movement of substances	GO:0005737//GO:0005958//GO:0005634//GO:0000221//GO:0030117	cytoplasm//DNA-dependent protein kinase-DNA ligase 4 complex//nucleus//vacuolar proton-transporting V-type ATPase, V1 domain//membrane coat	KOG0166	Karyopherin (importin) alpha
	Cluster-58185.26871	200.229	405.981	-1.018	0.4938	4.2661e-06	0.00054848	TRUE	Cluster-58185.26871	2336	9605186	XP_018564831.1	1870	2.5e-206	probable multidrug resistance-associated protein lethal..2..03659 [Anoplophora glabripennis]	XR_001773444.1	XR_001773444	41	2.23139e-09	PREDICTED: Drosophila bipectinata probable multidrug resistance-associated protein lethal(2)03659 (LOC108127875), transcript variant X2, misc_RNA	--	--	--	--	O15439	1063	3.4e-114	Multidrug resistance-associated protein 4 OS=Homo sapiens GN=ABCC4 PE=1 SV=3	PF00005//PF00664//PF01926//PF13304//PF03193	ABC transporter//ABC transporter transmembrane region//50S ribosome-binding GTPase//AAA domain, putative AbiEii toxin, Type IV TA system//Protein of unknown function, DUF258	GO:0055085//GO:0006810	transmembrane transport//transport	GO:0016887//GO:0005525//GO:0005524//GO:0042626//GO:0003924	ATPase activity//GTP binding//ATP binding//ATPase activity, coupled to transmembrane movement of substances//GTPase activity	GO:0016021	integral component of membrane	--	--
	Cluster-58185.15050	366.486	752.975	-1.0396	0.486462	0.00098333	0.044698	TRUE	Cluster-58185.15050	374	11352869	ATP16156.1	605	1.9e-60	putative ATP synthase subunit beta [Leptinotarsa decemlineata]	XM_018706757.1	XM_018706757	275	2.75498e-140	PREDICTED: Anoplophora glabripennis ATP synthase subunit beta, mitochondrial (LOC108904271), mRNA	--	--	--	--	Q05825	570	8e-58	ATP synthase subunit beta, mitochondrial OS=Drosophila melanogaster GN=ATPsyn-beta PE=1 SV=3	PF00306//PF00006	ATP synthase alpha/beta chain, C terminal domain//ATP synthase alpha/beta family, nucleotide-binding domain	GO:0015991	ATP hydrolysis coupled proton transport	GO:0016820//GO:0005524	hydrolase activity, acting on acid anhydrides, catalyzing transmembrane movement of substances//ATP binding	GO:0033178	proton-transporting two-sector ATPase complex, catalytic domain	KOG1350	F0F1-type ATP synthase, beta subunit
	Cluster-58185.15050	366.486	752.975	-1.0396	0.486462	0.00098333	0.044698	TRUE	Cluster-58185.15050	374	11352869	ATP16156.1	605	1.9e-60	putative ATP synthase subunit beta [Leptinotarsa decemlineata]	XM_018706757.1	XM_018706757	275	2.75498e-140	PREDICTED: Anoplophora glabripennis ATP synthase subunit beta, mitochondrial (LOC108904271), mRNA	--	--	--	--	Q05825	570	8e-58	ATP synthase subunit beta, mitochondrial OS=Drosophila melanogaster GN=ATPsyn-beta PE=1 SV=3	PF00306//PF00006	ATP synthase alpha/beta chain, C terminal domain//ATP synthase alpha/beta family, nucleotide-binding domain	GO:0015991	ATP hydrolysis coupled proton transport	GO:0016820//GO:0005524	hydrolase activity, acting on acid anhydrides, catalyzing transmembrane movement of substances//ATP binding	GO:0033178	proton-transporting two-sector ATPase complex, catalytic domain	KOG1350	F0F1-type ATP synthase, beta subunit
	Cluster-58185.23029	549.364	1138.77	-1.0513	0.482533	9.106e-08	2.0205e-05	TRUE	Cluster-58185.23029	2858	9849975	APO36903.1	2422	2.9e-270	60 kDa heat shock protein [Monochamus alternatus]	XM_018717283.1	XM_018717283	1113	0	PREDICTED: Anoplophora glabripennis 60 kDa heat shock protein, mitochondrial (LOC108912117), mRNA	K04077	groEL, HSPD1	chaperonin GroEL	http://www.genome.jp/dbget-bin/www_bget?ko:K04077	O02649	2083	2.2e-232	60 kDa heat shock protein, mitochondrial OS=Drosophila melanogaster GN=Hsp60 PE=1 SV=3	PF00118	TCP-1/cpn60 chaperonin family	--	--	GO:0005524	ATP binding	--	--	KOG0356	Mitochondrial chaperonin, Cpn60/Hsp60p
	Cluster-58185.15994	214.423	445.809	-1.0554	0.481164	1.1578e-05	0.0012802	TRUE	Cluster-58185.15994	2804	9605279	XP_018564959.1	2942	0	transketolase-like protein 2 [Anoplophora glabripennis]	--	--	--	--	--	--	--	--	--	Q9D4D4	1891	4e-210	Transketolase-like protein 2 OS=Mus musculus GN=Tktl2 PE=2 SV=1	PF13292//PF00437//PF02775//PF00676//PF02780	1-deoxy-D-xylulose-5-phosphate synthase//Type II/IV secretion system protein//Thiamine pyrophosphate enzyme, C-terminal TPP binding domain//Dehydrogenase E1 component//Transketolase, C-terminal domain	GO:0006810//GO:0016114//GO:0006694//GO:0008152	transport//terpenoid biosynthetic process//steroid biosynthetic process//metabolic process	GO:0005524//GO:0003824//GO:0008661//GO:0030976//GO:0016624	ATP binding//catalytic activity//1-deoxy-D-xylulose-5-phosphate synthase activity//thiamine pyrophosphate binding//oxidoreductase activity, acting on the aldehyde or oxo group of donors, disulfide as acceptor	--	--	KOG0523	Transketolase
	Cluster-58185.22101	159.913	342.065	-1.0966	0.467617	2.3905e-06	0.00033815	TRUE	Cluster-58185.22101	2475	11513586	XP_022912822.1	2030	7.3e-225	tyrosine--tRNA ligase, cytoplasmic [Onthophagus taurus]	XM_017916964.1	XM_017916964	266	1.98266e-134	PREDICTED: Nicrophorus vespilloides tyrosine--tRNA ligase, cytoplasmic (LOC108559630), mRNA	--	--	--	--	Q6TGS6	1843	1.3e-204	Tyrosine--tRNA ligase, cytoplasmic OS=Danio rerio GN=yars PE=2 SV=2	PF00579//PF01588	tRNA synthetases class I (W and Y)//Putative tRNA binding domain	GO:0006418	tRNA aminoacylation for protein translation	GO:0004812//GO:0005524//GO:0000049//GO:0000166	aminoacyl-tRNA ligase activity//ATP binding//tRNA binding//nucleotide binding	--	--	KOG2144	Tyrosyl-tRNA synthetase, cytoplasmic
	Cluster-58185.29136	97.7943	224.618	-1.199	0.435577	1.7949e-05	0.0018539	TRUE	Cluster-58185.29136	1250	9973821	XP_019867829.1	1072	4.5e-114	PREDICTED: LOW QUALITY PROTEIN: MAGUK p55 subfamily member 6 [Aethina tumida]	--	--	--	--	--	--	--	--	--	Q9JLB0	447	4.9e-43	MAGUK p55 subfamily member 6 OS=Mus musculus GN=Mpp6 PE=1 SV=1	PF00595//PF10462//PF00018//PF14604//PF03702//PF13180	PDZ domain (Also known as DHR or GLGF)//Peptidase M66//SH3 domain//Variant SH3 domain//Uncharacterised protein family (UPF0075)//PDZ domain	GO:0009254//GO:0006040	peptidoglycan turnover//amino sugar metabolic process	GO:0016773//GO:0005524//GO:0004222//GO:0005515	phosphotransferase activity, alcohol group as acceptor//ATP binding//metalloendopeptidase activity//protein binding	--	--	--	--
	Cluster-58185.21252	67.7404	160.591	-1.2437	0.422288	0.00012586	0.0089596	TRUE	Cluster-58185.21252	4029	9605551	XP_018565280.1	4939	0	protein kibra [Anoplophora glabripennis]	XM_018709764.1	XM_018709764	2116	0	PREDICTED: Anoplophora glabripennis protein kibra (LOC108906489), mRNA	--	--	--	--	B4K6I9	1054	6.5e-113	Protein kibra OS=Drosophila mojavensis GN=Kibra PE=3 SV=1	PF00397//PF00168//PF00005	WW domain//C2 domain//ABC transporter	--	--	GO:0016887//GO:0005524//GO:0005515	ATPase activity//ATP binding//protein binding	--	--	--	--
	Cluster-58185.21641	146.977	355.715	-1.2752	0.413168	1.0823e-06	0.00017155	TRUE	Cluster-58185.21641	3794	9612828	XP_018574667.1	5170	0	leucine--tRNA ligase, cytoplasmic, partial [Anoplophora glabripennis]	XM_018473325.1	XM_018473325	490	0	PREDICTED: Agrilus planipennis leucine--tRNA ligase, cytoplasmic (LOC108739425), mRNA	--	--	--	--	Q9P2J5	3784	0	Leucine--tRNA ligase, cytoplasmic OS=Homo sapiens GN=LARS PE=1 SV=2	PF09334//PF00133//PF08264	tRNA synthetases class I (M)//tRNA synthetases class I (I, L, M and V)//Anticodon-binding domain of tRNA	GO:0006418	tRNA aminoacylation for protein translation	GO:0000166//GO:0004812//GO:0005524	nucleotide binding//aminoacyl-tRNA ligase activity//ATP binding	--	--	KOG0437	Leucyl-tRNA synthetase
	Cluster-58185.20723	529.576	1287.39	-1.2813	0.411425	1.2642e-09	4.7283e-07	TRUE	Cluster-58185.20723	2573	9603692	XP_018562836.1	1707	2.1e-187	protein ERGIC-53 [Anoplophora glabripennis]	XM_018707320.1	XM_018707320	535	0	PREDICTED: Anoplophora glabripennis protein ERGIC-53 (LOC108904681), mRNA	K10080	LMAN1, ERGIC53	lectin, mannose-binding 1	http://www.genome.jp/dbget-bin/www_bget?ko:K10080	Q62902	979	2.1e-104	Protein ERGIC-53 OS=Rattus norvegicus GN=Lman1 PE=1 SV=1	PF05680//PF03388//PF09020//PF03938	ATP synthase E chain//Legume-like lectin family//YopE, N terminal//Outer membrane protein (OmpH-like)	GO:0015986//GO:0050765//GO:0015992	ATP synthesis coupled proton transport//negative regulation of phagocytosis//proton transport	GO:0051082//GO:0015078	unfolded protein binding//hydrogen ion transmembrane transporter activity	GO:0000276//GO:0016020	mitochondrial proton-transporting ATP synthase complex, coupling factor F(o)//membrane	KOG3839	Lectin VIP36, involved in the transport of glycoproteins carrying high mannose-type glycans
	Cluster-58185.18350	40.2123	105.074	-1.3786	0.384592	0.00057102	0.029381	TRUE	Cluster-58185.18350	4248	9599940	XP_018568607.1	1703	1e-186	actin cytoskeleton-regulatory complex protein PAN1 [Anoplophora glabripennis]	XM_018713091.1	XM_018713091	491	0	PREDICTED: Anoplophora glabripennis actin cytoskeleton-regulatory complex protein PAN1 (LOC108908907), mRNA	--	--	--	--	Q5ZMW6	151	3.5e-08	Nuclear protein MDM1 OS=Gallus gallus GN=MDM1 PE=2 SV=1	PF12409//PF01412//PF15501	P5-type ATPase cation transporter//Putative GTPase activating protein for Arf//Nuclear protein MDM1	GO:0006812	cation transport	GO:0016887//GO:0005096	ATPase activity//GTPase activator activity	GO:0005634//GO:0016021	nucleus//integral component of membrane	--	--
	Cluster-58185.16100	37.4858	100.321	-1.4165	0.37462	0.00067707	0.03356	TRUE	Cluster-58185.16100	5219	9600800	XP_018578724.1	2444	1.5e-272	gamma-1-syntrophin [Anoplophora glabripennis]	XM_018723208.1	XM_018723208	988	0	PREDICTED: Anoplophora glabripennis gamma-1-syntrophin (LOC108916889), mRNA	--	--	--	--	Q9NSN8	897	1.4e-94	Gamma-1-syntrophin OS=Homo sapiens GN=SNTG1 PE=1 SV=1	PF00595//PF04810//PF04568//PF06613//PF13180//PF00283	PDZ domain (Also known as DHR or GLGF)//Sec23/Sec24 zinc finger//Mitochondrial ATPase inhibitor, IATP//KorB C-terminal beta-barrel domain//PDZ domain//Cytochrome b559, alpha (gene psbE) and beta (gene psbF)subunits	GO:0006886//GO:0045892//GO:0032780//GO:0006888//GO:0015979	intracellular protein transport//negative regulation of transcription, DNA-templated//negative regulation of ATPase activity//ER to Golgi vesicle-mediated transport//photosynthesis	GO:0005515//GO:0008270//GO:0003677//GO:0042030	protein binding//zinc ion binding//DNA binding//ATPase inhibitor activity	GO:0030127//GO:0005739	COPII vesicle coat//mitochondrion	KOG3549	Syntrophins (type gamma)
	Cluster-58185.31303	106.121	318.628	-1.5824	0.333926	1.3231e-08	3.7822e-06	TRUE	Cluster-58185.31303	2280	9599520	XP_018563166.1	3369	0	unconventional myosin-Va isoform X1 [Anoplophora glabripennis]	XM_018707657.1	XM_018707657	1020	0	PREDICTED: Anoplophora glabripennis unconventional myosin-Va (LOC108904925), transcript variant X2, mRNA	K10357	MYO5	myosin V	http://www.genome.jp/dbget-bin/www_bget?ko:K10357	P21271	2174	5e-243	Unconventional myosin-Vb OS=Mus musculus GN=Myo5b PE=2 SV=2	PF00437//PF09803//PF00063//PF01465//PF05902	Type II/IV secretion system protein//Uncharacterized conserved protein (DUF2346)//Myosin head (motor domain)//GRIP domain//4.1 protein C-terminal domain (CTD)	GO:0000042//GO:0006810//GO:0033617	protein targeting to Golgi//transport//mitochondrial respiratory chain complex IV assembly	GO:0005524//GO:0003774//GO:0005515//GO:0005198//GO:0003779	ATP binding//motor activity//protein binding//structural molecule activity//actin binding	GO:0005856//GO:0016459//GO:0005739	cytoskeleton//myosin complex//mitochondrion	KOG0160	Myosin class V heavy chain
	Cluster-58185.23215	189.129	608.177	-1.6828	0.311478	1.8029e-11	1.066e-08	TRUE	Cluster-58185.23215	1446	9610249	XP_018571231.1	331	4.3e-28	uncharacterized protein LOC108910939 [Anoplophora glabripennis]	--	--	--	--	--	--	--	--	--	--	--	--	--	PF00895	ATP synthase protein 8	GO:0015992//GO:0015986	proton transport//ATP synthesis coupled proton transport	GO:0015078	hydrogen ion transmembrane transporter activity	GO:0000276	mitochondrial proton-transporting ATP synthase complex, coupling factor F(o)	--	--
	Cluster-58185.33268	15.6235	57.2634	-1.8731	0.272986	0.00086668	0.040556	TRUE	Cluster-58185.33268	3800	9605186	XP_018564831.1	2891	0	probable multidrug resistance-associated protein lethal..2..03659 [Anoplophora glabripennis]	XM_013140078.1	XM_013140078	42	1.01531e-09	PREDICTED: Esox lucius multidrug resistance-associated protein 4-like (LOC105019988), mRNA	K05673	ABCC4	ATP-binding cassette, subfamily C (CFTR/MRP), member 4	http://www.genome.jp/dbget-bin/www_bget?ko:K05673	O15439	1740	1.7e-192	Multidrug resistance-associated protein 4 OS=Homo sapiens GN=ABCC4 PE=1 SV=3	PF02544//PF01926//PF03193//PF13304//PF00005//PF00664	3-oxo-5-alpha-steroid 4-dehydrogenase//50S ribosome-binding GTPase//Protein of unknown function, DUF258//AAA domain, putative AbiEii toxin, Type IV TA system//ABC transporter//ABC transporter transmembrane region	GO:0006629//GO:0006810//GO:0055085	lipid metabolic process//transport//transmembrane transport	GO:0003924//GO:0005524//GO:0042626//GO:0016627//GO:0016887//GO:0005525	GTPase activity//ATP binding//ATPase activity, coupled to transmembrane movement of substances//oxidoreductase activity, acting on the CH-CH group of donors//ATPase activity//GTP binding	GO:0005737//GO:0016021	cytoplasm//integral component of membrane	--	--
	Cluster-58185.930	14.4008	55.7138	-1.9451	0.259697	0.001104	0.048643	TRUE	Cluster-58185.930	1359	6640503	KPM02687.1	858	3.2e-89	ATP synthase subunit b, mitochondrial-like protein [Sarcoptes scabiei]	--	--	--	--	--	--	--	--	--	Q94516	385	8.3e-36	ATP synthase subunit b, mitochondrial OS=Drosophila melanogaster GN=ATPsyn-b PE=2 SV=2	PF02739//PF05405	5'-3' exonuclease, N-terminal resolvase-like domain//Mitochondrial ATP synthase B chain precursor (ATP-synt_B)	GO:0015992//GO:0015986	proton transport//ATP synthesis coupled proton transport	GO:0003677//GO:0015078	DNA binding//hydrogen ion transmembrane transporter activity	--	--	KOG3976	Mitochondrial F1F0-ATP synthase, subunit b/ATP4
	Cluster-58185.558	58.4913	228.955	-1.9644	0.256246	1.714e-06	0.00025526	TRUE	Cluster-58185.558	1301	6645309	KPM07493.1	1688	1.7e-185	60S ribosomal protein L4-A-like protein [Sarcoptes scabiei]	XM_016068403.1	XM_016068403	127	1.91548e-57	PREDICTED: Parasteatoda tepidariorum 60S ribosomal protein L4-A-like (LOC107452096), mRNA	--	--	--	--	P08429	1259	3.6e-137	60S ribosomal protein L4-A OS=Xenopus laevis GN=rpl4-a PE=2 SV=2	PF00895//PF03188//PF00573	ATP synthase protein 8//Eukaryotic cytochrome b561//Ribosomal protein L4/L1 family	GO:0006412//GO:0015986//GO:0042254//GO:0015992	translation//ATP synthesis coupled proton transport//ribosome biogenesis//proton transport	GO:0003735//GO:0015078	structural constituent of ribosome//hydrogen ion transmembrane transporter activity	GO:0016021//GO:0005840//GO:0000276	integral component of membrane//ribosome//mitochondrial proton-transporting ATP synthase complex, coupling factor F(o)	KOG1475	Ribosomal protein RPL1/RPL2/RL4L4
	Cluster-49298.0	13.073	54.8726	-2.0598	0.239849	0.00044747	0.024532	TRUE	Cluster-49298.0	2429	8810278	XP_017489014.1	464	2.8e-43	PREDICTED: uncharacterized protein LOC108377265, partial [Rhagoletis zephyria]	--	--	--	--	--	--	--	--	--	--	--	--	--	PF05933//PF15798	Fungal ATP synthase protein 8 (A6L)//Proline-rich AKT1 substrate 1	GO:0015986//GO:0015992//GO:0048011//GO:0032007	ATP synthesis coupled proton transport//proton transport//neurotrophin TRK receptor signaling pathway//negative regulation of TOR signaling	GO:0015078	hydrogen ion transmembrane transporter activity	GO:0000276	mitochondrial proton-transporting ATP synthase complex, coupling factor F(o)	--	--
	Cluster-58185.39321	377.204	1724.32	-2.1923	0.218802	7.2713e-05	0.0058331	TRUE	Cluster-58185.39321	1509	1514913	YP_002650710.1	704	2.5e-71	cytochrome c oxidase subunit III [Dermatophagoides pteronyssinus]	GQ469891.1	GQ469891	142	1.02303e-65	Dermatophagoides pteronyssinus mitochondrion, complete genome	--	--	--	--	O99822	457	4.1e-44	Cytochrome c oxidase subunit 3 OS=Rhipicephalus sanguineus GN=COIII PE=3 SV=1	PF00119	ATP synthase A chain	GO:0015986//GO:0015992	ATP synthesis coupled proton transport//proton transport	GO:0015078	hydrogen ion transmembrane transporter activity	--	--	KOG4664	Cytochrome oxidase subunit III and related proteins
	Cluster-56041.0	8.89744	41.2596	-2.201	0.217487	0.00081994	0.038904	TRUE	Cluster-56041.0	1998	8821857	XP_017481241.1	1713	3.4e-188	PREDICTED: calcium..calmodulin-dependent protein kinase type 1-like [Rhagoletis zephyria]	XM_017625752.1	XM_017625752	404	0	PREDICTED: Rhagoletis zephyria calcium/calmodulin-dependent protein kinase type 1-like (LOC108370418), mRNA	--	--	--	--	Q9TXJ0	1240	8.7e-135	Calcium/calmodulin-dependent protein kinase type 1 OS=Caenorhabditis elegans GN=cmk-1 PE=1 SV=1	PF06293//PF07714//PF00069	Lipopolysaccharide kinase (Kdo/WaaP) family//Protein tyrosine kinase//Protein kinase domain	GO:0006468	protein phosphorylation	GO:0016773//GO:0005524//GO:0004672	phosphotransferase activity, alcohol group as acceptor//ATP binding//protein kinase activity	GO:0016020	membrane	KOG0032	Ca2+/calmodulin-dependent protein kinase, EF-Hand protein superfamily
	Cluster-60881.0	33.9586	157.154	-2.2107	0.216029	2.7421e-06	0.00037952	TRUE	Cluster-60881.0	1174	8810090	XP_017488801.1	1374	4e-149	PREDICTED: ADP,ATP carrier protein-like [Rhagoletis zephyria]	XM_017633314.1	XM_017633314	441	0	PREDICTED: Rhagoletis zephyria ADP,ATP carrier protein-like (LOC108377049), mRNA	--	--	--	--	Q26365	1199	2.9e-130	ADP,ATP carrier protein OS=Drosophila melanogaster GN=sesB PE=2 SV=4	--	--	--	--	--	--	--	--	KOG0749	Mitochondrial ADP/ATP carrier proteins
	Cluster-60881.0	33.9586	157.154	-2.2107	0.216029	2.7421e-06	0.00037952	TRUE	Cluster-60881.0	1174	8810090	XP_017488801.1	1374	4e-149	PREDICTED: ADP,ATP carrier protein-like [Rhagoletis zephyria]	XM_017633314.1	XM_017633314	441	0	PREDICTED: Rhagoletis zephyria ADP,ATP carrier protein-like (LOC108377049), mRNA	--	--	--	--	Q26365	1199	2.9e-130	ADP,ATP carrier protein OS=Drosophila melanogaster GN=sesB PE=2 SV=4	--	--	--	--	--	--	--	--	KOG0749	Mitochondrial ADP/ATP carrier proteins
	Cluster-58185.1493	12.0414	57.8201	-2.2517	0.209977	0.00018229	0.012015	TRUE	Cluster-58185.1493	490	6643458	KPM05642.1	599	1.2e-59	U1 small nuclear ribonucleoprotein 70 kDa-like protein [Sarcoptes scabiei]	XM_017637836.1	XM_017637836	135	2.46472e-62	PREDICTED: Rhagoletis zephyria 60S ribosomal protein L27a-like (LOC108381418), partial mRNA	--	--	--	--	Q4R723	480	2.8e-47	60S ribosomal protein L27a OS=Macaca fascicularis GN=RPL27A PE=2 SV=1	PF00133	tRNA synthetases class I (I, L, M and V)	GO:0006418	tRNA aminoacylation for protein translation	GO:0004812//GO:0005524//GO:0000166	aminoacyl-tRNA ligase activity//ATP binding//nucleotide binding	--	--	KOG1742	60s ribosomal protein L15/L27
	Cluster-58185.43130	24.9245	126.5	-2.3405	0.197442	1.2491e-10	5.8176e-08	TRUE	Cluster-58185.43130	1493	9602702	XP_018561507.1	1125	3.8e-120	UDP-glucuronosyltransferase 2B7 [Anoplophora glabripennis]	--	--	--	--	--	--	--	--	--	Q88168	349	1.4e-31	Ecdysteroid UDP-glucosyltransferase OS=Spodoptera littoralis nuclear polyhedrosis virus GN=EGT PE=3 SV=1	PF00201//PF10430	UDP-glucoronosyl and UDP-glucosyl transferase//Tie-2 Ig-like domain 1	GO:0006468//GO:0008152//GO:0007169	protein phosphorylation//metabolic process//transmembrane receptor protein tyrosine kinase signaling pathway	GO:0016758//GO:0004714//GO:0005524	transferase activity, transferring hexosyl groups//transmembrane receptor protein tyrosine kinase activity//ATP binding	GO:0005887	integral component of plasma membrane	--	--
	Cluster-63613.0	15.0377	81.074	-2.4234	0.186416	3.5431e-05	0.0032849	TRUE	Cluster-63613.0	719	10394746	OTF80828.1	261	2.8e-20	ATP synthase lipid-binding protein, mitochondrial-like protein [Euroglyphus maynei]	AF117583.1	AF117583	117	3.75524e-52	Manduca sexta clone pMsmaC26 ATP synthase subunit c mRNA, complete cds	K02128	ATPeF0C, ATP5G, ATP9	F-type H+-transporting ATPase subunit c	http://www.genome.jp/dbget-bin/www_bget?ko:K02128	P07926	172	2.2e-11	ATP synthase F(0) complex subunit C2, mitochondrial OS=Bos taurus GN=ATP5G2 PE=1 SV=1	PF00137	ATP synthase subunit C	GO:0015992//GO:0015991	proton transport//ATP hydrolysis coupled proton transport	GO:0015078	hydrogen ion transmembrane transporter activity	GO:0033177	proton-transporting two-sector ATPase complex, proton-transporting domain	KOG3025	Mitochondrial F1F0-ATP synthase, subunit c/ATP9/proteolipid
	Cluster-63613.0	15.0377	81.074	-2.4234	0.186416	3.5431e-05	0.0032849	TRUE	Cluster-63613.0	719	10394746	OTF80828.1	261	2.8e-20	ATP synthase lipid-binding protein, mitochondrial-like protein [Euroglyphus maynei]	AF117583.1	AF117583	117	3.75524e-52	Manduca sexta clone pMsmaC26 ATP synthase subunit c mRNA, complete cds	K02128	ATPeF0C, ATP5G, ATP9	F-type H+-transporting ATPase subunit c	http://www.genome.jp/dbget-bin/www_bget?ko:K02128	P07926	172	2.2e-11	ATP synthase F(0) complex subunit C2, mitochondrial OS=Bos taurus GN=ATP5G2 PE=1 SV=1	PF00137	ATP synthase subunit C	GO:0015992//GO:0015991	proton transport//ATP hydrolysis coupled proton transport	GO:0015078	hydrogen ion transmembrane transporter activity	GO:0033177	proton-transporting two-sector ATPase complex, proton-transporting domain	KOG3025	Mitochondrial F1F0-ATP synthase, subunit c/ATP9/proteolipid
	Cluster-26586.0	7.55285	40.8797	-2.4354	0.184872	0.00057841	0.029699	TRUE	Cluster-26586.0	1125	--	--	--	--	--	--	--	--	--	--	--	--	--	--	--	--	--	--	PF09339//PF04272	IclR helix-turn-helix domain//Phospholamban	GO:0006810//GO:0006816//GO:0006355	transport//calcium ion transport//regulation of transcription, DNA-templated	GO:0003677//GO:0005246//GO:0042030	DNA binding//calcium channel regulator activity//ATPase inhibitor activity	GO:0016020	membrane	--	--
	Cluster-58185.40016	15.0653	82.4908	-2.4419	0.184041	3.4509e-05	0.0032205	TRUE	Cluster-58185.40016	621	1676377	ACV04216.1	318	6e-27	ATP synthase F0 subunit 6 ..mitochondrion.. [Dermatophagoides farinae]	--	--	--	--	--	--	--	--	--	Q00275	238	4.2e-19	ATP synthase subunit a OS=Apis mellifera ligustica GN=ATP6 PE=3 SV=1	--	--	--	--	--	--	--	--	KOG4665	ATP synthase F0 subunit 6 and related proteins
	Cluster-20038.0	7.67094	42.9207	-2.475	0.179867	0.00049953	0.026646	TRUE	Cluster-20038.0	1559	8829875	XP_017487454.1	926	4.7e-97	PREDICTED: tropomyosin-1, isoforms 9A..A..B-like [Rhagoletis zephyria]	--	--	--	--	--	--	--	--	--	P06754	582	1.4e-58	Tropomyosin-1, isoforms 9A/A/B OS=Drosophila melanogaster GN=Tm1 PE=2 SV=2	PF16716//PF04111//PF04728//PF14073//PF06009//PF06008//PF07926//PF01496//PF08702//PF12678//PF13851	Bone marrow stromal antigen 2//Autophagy protein Apg6//Lipoprotein leucine-zipper//Centrosome localisation domain of Cep57//Laminin Domain II//Laminin Domain I//TPR/MLP1/MLP2-like protein//V-type ATPase 116kDa subunit family//Fibrinogen alpha/beta chain family//RING-H2 zinc finger//Growth-arrest specific micro-tubule binding	GO:0030155//GO:0015991//GO:0051607//GO:0045995//GO:0007165//GO:0006606//GO:0007155//GO:0048870//GO:0030168//GO:0015992//GO:0030334//GO:0006914//GO:0051258	regulation of cell adhesion//ATP hydrolysis coupled proton transport//defense response to virus//regulation of embryonic development//signal transduction//protein import into nucleus//cell adhesion//cell motility//platelet activation//proton transport//regulation of cell migration//autophagy//protein polymerization	GO:0042802//GO:0005102//GO:0030674//GO:0008270//GO:0015078//GO:0043015	identical protein binding//receptor binding//protein binding, bridging//zinc ion binding//hydrogen ion transmembrane transporter activity//gamma-tubulin binding	GO:0033179//GO:0005577//GO:0031514//GO:0019867//GO:0045298	proton-transporting V-type ATPase, V0 domain//fibrinogen complex//motile cilium//outer membrane//tubulin complex	KOG1003	Actin filament-coating protein tropomyosin
	Cluster-58185.39320	11.0394	61.6432	-2.4797	0.179282	1.6345e-05	0.0017078	TRUE	Cluster-58185.39320	514	9598108	YP_009306842.1	393	1e-35	ATP synthase F0 subunit 6 ..mitochondrion.. [Histiostoma blomquisti]	--	--	--	--	--	--	--	--	--	O99821	291	2.5e-25	ATP synthase subunit a OS=Rhipicephalus sanguineus GN=ATP6 PE=3 SV=1	PF00119	ATP synthase A chain	GO:0015992//GO:0015986	proton transport//ATP synthesis coupled proton transport	GO:0015078	hydrogen ion transmembrane transporter activity	--	--	KOG4665	ATP synthase F0 subunit 6 and related proteins
	Cluster-58185.38986	38.6688	232.125	-2.5765	0.167647	5.8666e-13	4.6341e-10	TRUE	Cluster-58185.38986	4265	9605186	XP_018564831.1	3942	0	probable multidrug resistance-associated protein lethal..2..03659 [Anoplophora glabripennis]	--	--	--	--	--	--	--	--	--	Q54U44	1489	2.5e-163	ABC transporter C family member 12 OS=Dictyostelium discoideum GN=abcC12 PE=3 SV=1	PF00006//PF00664//PF00005//PF13304//PF03205//PF08477//PF01926//PF00437//PF06414//PF03193	ATP synthase alpha/beta family, nucleotide-binding domain//ABC transporter transmembrane region//ABC transporter//AAA domain, putative AbiEii toxin, Type IV TA system//Molybdopterin guanine dinucleotide synthesis protein B//Ras of Complex, Roc, domain of DAPkinase//50S ribosome-binding GTPase//Type II/IV secretion system protein//Zeta toxin//Protein of unknown function, DUF258	GO:0006777//GO:0006810//GO:0007264//GO:0055085	Mo-molybdopterin cofactor biosynthetic process//transport//small GTPase mediated signal transduction//transmembrane transport	GO:0003924//GO:0005524//GO:0042626//GO:0016301//GO:0005525//GO:0016887	GTPase activity//ATP binding//ATPase activity, coupled to transmembrane movement of substances//kinase activity//GTP binding//ATPase activity	GO:0016021	integral component of membrane	KOG0054	Multidrug resistance-associated protein/mitoxantrone resistance protein, ABC superfamily
	Cluster-58185.5788	6.2781	38.0203	-2.5808	0.167148	0.00058281	0.029863	TRUE	Cluster-58185.5788	597	8823013	XP_017461640.1	979	1.3e-103	PREDICTED: arginine kinase-like [Rhagoletis zephyria]	XM_017938075.1	XM_017938075	123	1.42585e-55	PREDICTED: Habropoda laboriosa arginine kinase (LOC108575314), mRNA	--	--	--	--	C7E3T4	884	5e-94	Arginine kinase OS=Penaeus monodon GN=AK PE=1 SV=1	PF00217//PF02807	ATP:guanido phosphotransferase, C-terminal catalytic domain//ATP:guanido phosphotransferase, N-terminal domain	--	--	GO:0016301//GO:0016772	kinase activity//transferase activity, transferring phosphorus-containing groups	--	--	KOG3581	Creatine kinases
	Cluster-58185.396	6.99867	42.8141	-2.6034	0.16455	0.00028154	0.017086	TRUE	Cluster-58185.396	1548	4792848	KFM78848.1	676	4.6e-68	Guanylate kinase, partial [Stegodyphus mimosarum]	--	--	--	--	--	--	--	--	--	P31006	547	1.5e-54	Guanylate kinase OS=Sus scrofa GN=GUK1 PE=1 SV=2	PF01443//PF03193//PF00485//PF01637//PF08477//PF02224//PF00437//PF00910//PF13304//PF02456//PF03205//PF03266//PF07728//PF06414//PF00005//PF00004//PF01580//PF01926	Viral (Superfamily 1) RNA helicase//Protein of unknown function, DUF258//Phosphoribulokinase / Uridine kinase family//Archaeal ATPase//Ras of Complex, Roc, domain of DAPkinase//Cytidylate kinase//Type II/IV secretion system protein//RNA helicase//AAA domain, putative AbiEii toxin, Type IV TA system//Adenovirus IVa2 protein//Molybdopterin guanine dinucleotide synthesis protein B//NTPase//AAA domai…	GO:0006810//GO:0006139//GO:0006206//GO:0006777//GO:0007264//GO:0019083//GO:0008152	transport//nucleobase-containing compound metabolic process//pyrimidine nucleobase metabolic process//Mo-molybdopterin cofactor biosynthetic process//small GTPase mediated signal transduction//viral transcription//metabolic process	GO:0003677//GO:0004127//GO:0016301//GO:0003724//GO:0003924//GO:0005524//GO:0003723//GO:0005525//GO:0098519//GO:0016887//GO:0000166	DNA binding//cytidylate kinase activity//kinase activity//RNA helicase activity//GTPase activity//ATP binding//RNA binding//GTP binding//nucleotide phosphatase activity, acting on free nucleotides//ATPase activity//nucleotide binding	--	--	KOG0707	Guanylate kinase
	Cluster-58185.43630	10.4744	67.2159	-2.6705	0.157072	1.4902e-05	0.0015856	TRUE	Cluster-58185.43630	1083	8816911	XP_017493448.1	1242	7.5e-134	PREDICTED: ATP synthase subunit beta, mitochondrial-like [Rhagoletis zephyria]	XM_014914415.1	XM_014914415	259	6.63453e-131	PREDICTED: Octopus bimaculoides ATP synthase subunit beta, mitochondrial-like (LOC106868942), mRNA	--	--	--	--	Q05825	1092	6.9e-118	ATP synthase subunit beta, mitochondrial OS=Drosophila melanogaster GN=ATPsyn-beta PE=1 SV=3	PF03193//PF00931//PF00004//PF02874//PF00006//PF01637//PF00005	Protein of unknown function, DUF258//NB-ARC domain//ATPase family associated with various cellular activities (AAA)//ATP synthase alpha/beta family, beta-barrel domain//ATP synthase alpha/beta family, nucleotide-binding domain//Archaeal ATPase//ABC transporter	GO:0015992//GO:0046034	proton transport//ATP metabolic process	GO:0003924//GO:0005525//GO:0043531//GO:0005524//GO:0016887	GTPase activity//GTP binding//ADP binding//ATP binding//ATPase activity	--	--	KOG1350	F0F1-type ATP synthase, beta subunit
	Cluster-58185.43630	10.4744	67.2159	-2.6705	0.157072	1.4902e-05	0.0015856	TRUE	Cluster-58185.43630	1083	8816911	XP_017493448.1	1242	7.5e-134	PREDICTED: ATP synthase subunit beta, mitochondrial-like [Rhagoletis zephyria]	XM_014914415.1	XM_014914415	259	6.63453e-131	PREDICTED: Octopus bimaculoides ATP synthase subunit beta, mitochondrial-like (LOC106868942), mRNA	--	--	--	--	Q05825	1092	6.9e-118	ATP synthase subunit beta, mitochondrial OS=Drosophila melanogaster GN=ATPsyn-beta PE=1 SV=3	PF03193//PF00931//PF00004//PF02874//PF00006//PF01637//PF00005	Protein of unknown function, DUF258//NB-ARC domain//ATPase family associated with various cellular activities (AAA)//ATP synthase alpha/beta family, beta-barrel domain//ATP synthase alpha/beta family, nucleotide-binding domain//Archaeal ATPase//ABC transporter	GO:0015992//GO:0046034	proton transport//ATP metabolic process	GO:0003924//GO:0005525//GO:0043531//GO:0005524//GO:0016887	GTPase activity//GTP binding//ADP binding//ATP binding//ATPase activity	--	--	KOG1350	F0F1-type ATP synthase, beta subunit
	Cluster-58185.44194	6.07531	39.8115	-2.7035	0.15352	0.00046914	0.025402	TRUE	Cluster-58185.44194	1226	10390144	OTF76222.1	733	8.9e-75	Integrin beta-like protein, partial [Euroglyphus maynei]	--	--	--	--	--	K07819	B3GALT1	beta-1,3-galactosyltransferase 1	http://www.genome.jp/dbget-bin/www_bget?ko:K07819	Q7JK26	270	1.6e-22	Beta-1,3-galactosyltransferase 1 OS=Pan troglodytes GN=B3GALT1 PE=3 SV=1	PF02434//PF01762//PF17049	Fringe-like//Galactosyltransferase//ATPase expression protein 1	GO:0006486//GO:0006417	protein glycosylation//regulation of translation	GO:0016757//GO:0008378//GO:0045182	transferase activity, transferring glycosyl groups//galactosyltransferase activity//translation regulator activity	GO:0016020	membrane	--	--
	Cluster-58185.5789	8.42695	56.359	-2.7247	0.151281	0.00024145	0.01507	TRUE	Cluster-58185.5789	818	915953	ABU97470.1	881	4.1e-92	arginine kinase [Dermatophagoides farinae]	EU106612.1	EU106612	255	8.3078e-129	Aleuroglyphus ovatus arginine kinase mRNA, complete cds >gb|EU106620.1| Glycyphagus domesticus arginine kinase mRNA, complete cds	--	--	--	--	C7E3T4	834	4.3e-88	Arginine kinase OS=Penaeus monodon GN=AK PE=1 SV=1	PF00217//PF03822	ATP:guanido phosphotransferase, C-terminal catalytic domain//NAF domain	GO:0007165	signal transduction	GO:0016772//GO:0016301	transferase activity, transferring phosphorus-containing groups//kinase activity	--	--	KOG3581	Creatine kinases
	Cluster-58185.44465	7.35794	50.745	-2.7743	0.146168	6.5329e-06	0.00079147	TRUE	Cluster-58185.44465	3926	10389381	OTF75459.1	1261	1.7e-135	bone morphogenetic protein receptor type-2-like protein [Euroglyphus maynei]	--	--	--	--	--	--	--	--	--	Q13873	800	1.8e-83	Bone morphogenetic protein receptor type-2 OS=Homo sapiens GN=BMPR2 PE=1 SV=2	PF07714//PF00069//PF01064	Protein tyrosine kinase//Protein kinase domain//Activin types I and II receptor domain	GO:0007178//GO:0016310//GO:0006468//GO:0009069	transmembrane receptor protein serine/threonine kinase signaling pathway//phosphorylation//protein phosphorylation//serine family amino acid metabolic process	GO:0005524//GO:0004675//GO:0004672	ATP binding//transmembrane receptor protein serine/threonine kinase activity//protein kinase activity	GO:0016020	membrane	--	--
	Cluster-56083.0	7.45834	58.4148	-2.9505	0.129363	6.2128e-05	0.0051162	TRUE	Cluster-56083.0	1914	10408335	XP_021001478.1	1812	1.1e-199	putative ATP-dependent RNA helicase me31b [Parasteatoda tepidariorum]	XM_017635705.1	XM_017635705	496	0	PREDICTED: Rhagoletis zephyria putative ATP-dependent RNA helicase me31b (LOC108379362), partial mRNA	--	--	--	--	P23128	1716	5.3e-190	Putative ATP-dependent RNA helicase me31b OS=Drosophila melanogaster GN=me31B PE=1 SV=3	PF00171//PF00270//PF04851	Aldehyde dehydrogenase family//DEAD/DEAH box helicase//Type III restriction enzyme, res subunit	GO:0055114//GO:0008152	oxidation-reduction process//metabolic process	GO:0016787//GO:0003676//GO:0005524//GO:0016491//GO:0003677	hydrolase activity//nucleic acid binding//ATP binding//oxidoreductase activity//DNA binding	--	--	KOG0326	ATP-dependent RNA helicase
	Cluster-56083.0	7.45834	58.4148	-2.9505	0.129363	6.2128e-05	0.0051162	TRUE	Cluster-56083.0	1914	10408335	XP_021001478.1	1812	1.1e-199	putative ATP-dependent RNA helicase me31b [Parasteatoda tepidariorum]	XM_017635705.1	XM_017635705	496	0	PREDICTED: Rhagoletis zephyria putative ATP-dependent RNA helicase me31b (LOC108379362), partial mRNA	--	--	--	--	P23128	1716	5.3e-190	Putative ATP-dependent RNA helicase me31b OS=Drosophila melanogaster GN=me31B PE=1 SV=3	PF00171//PF00270//PF04851	Aldehyde dehydrogenase family//DEAD/DEAH box helicase//Type III restriction enzyme, res subunit	GO:0055114//GO:0008152	oxidation-reduction process//metabolic process	GO:0016787//GO:0003676//GO:0005524//GO:0016491//GO:0003677	hydrolase activity//nucleic acid binding//ATP binding//oxidoreductase activity//DNA binding	--	--	KOG0326	ATP-dependent RNA helicase
	Cluster-58185.36850	2.85853	22.387	-2.957	0.128782	0.0010088	0.045449	TRUE	Cluster-58185.36850	2675	9607572	XP_018567837.1	2662	4.1e-298	platelet-derived growth factor receptor alpha isoform X1 [Anoplophora glabripennis]	XM_018712321.1	XM_018712321	360	0	PREDICTED: Anoplophora glabripennis proto-oncogene tyrosine-protein kinase receptor Ret-like (LOC108908302), transcript variant X1, mRNA	--	--	--	--	P16234	507	1.2e-49	Platelet-derived growth factor receptor alpha OS=Homo sapiens GN=PDGFRA PE=1 SV=1	PF00069//PF00041//PF07714	Protein kinase domain//Fibronectin type III domain//Protein tyrosine kinase	GO:0006468	protein phosphorylation	GO:0005515//GO:0005524//GO:0004672	protein binding//ATP binding//protein kinase activity	--	--	KOG0200	Fibroblast/platelet-derived growth factor receptor and related receptor tyrosine kinases
	Cluster-21856.0	4.71206	38.0159	-2.9953	0.125408	0.00036426	0.020826	TRUE	Cluster-21856.0	2597	6649422	KPM11606.1	1676	8.5e-184	ABC transporter-like protein 17 [Sarcoptes scabiei]	--	--	--	--	--	--	--	--	--	Q08234	266	9.9e-22	Uncharacterized ABC transporter ATP-binding protein/permease YOL075C OS=Saccharomyces cerevisiae (strain ATCC 204508 / S288c) GN=YOL075C PE=1 SV=3	PF13304//PF01061//PF03193//PF00005	AAA domain, putative AbiEii toxin, Type IV TA system//ABC-2 type transporter//Protein of unknown function, DUF258//ABC transporter	--	--	GO:0005525//GO:0005524//GO:0016887//GO:0003924	GTP binding//ATP binding//ATPase activity//GTPase activity	GO:0016020	membrane	--	--
	Cluster-58185.18433	40.3284	395.585	-3.2901	0.102231	3.0511e-07	5.827e-05	TRUE	Cluster-58185.18433	373	9602416	XP_018561152.1	589	1.4e-58	myosin heavy chain, muscle isoform X14 [Anoplophora glabripennis]	XM_018705639.1	XM_018705639	277	2.12349e-141	PREDICTED: Anoplophora glabripennis myosin heavy chain, muscle (LOC108903445), transcript variant X16, mRNA	K17751	MYH6_7	myosin heavy chain 6/7	http://www.genome.jp/dbget-bin/www_bget?ko:K17751	P05661	552	9.8e-56	Myosin heavy chain, muscle OS=Drosophila melanogaster GN=Mhc PE=1 SV=4	PF08702//PF00038//PF07926//PF11365//PF16716//PF01576//PF09177//PF00430//PF16740//PF00769	Fibrinogen alpha/beta chain family//Intermediate filament protein//TPR/MLP1/MLP2-like protein//Protein of unknown function (DUF3166)//Bone marrow stromal antigen 2//Myosin tail//Syntaxin 6, N-terminal//ATP synthase B/B' CF(0)//Spindle and kinetochore-associated protein 2//Ezrin/radixin/moesin family	GO:0051258//GO:0015986//GO:0007067//GO:0030168//GO:0031110//GO:0051301//GO:0010506//GO:0015992//GO:0006606//GO:0007165//GO:0007059//GO:0051607//GO:0000090//GO:0048193	protein polymerization//ATP synthesis coupled proton transport//mitotic nuclear division//platelet activation//regulation of microtubule polymerization or depolymerization//cell division//regulation of autophagy//proton transport//protein import into nucleus//signal transduction//chromosome segregation//defense response to virus//mitotic anaphase//Golgi vesicle transport	GO:0015078//GO:0030674//GO:0005102//GO:0008092//GO:0005198//GO:0008017//GO:0003774	hydrogen ion transmembrane transporter activity//protein binding, bridging//receptor binding//cytoskeletal protein binding//structural molecule activity//microtubule binding//motor activity	GO:0016020//GO:0005577//GO:0005876//GO:0005615//GO:0016459//GO:0005737//GO:0045298//GO:0019898//GO:0005882//GO:0000940//GO:0045263	membrane//fibrinogen complex//spindle microtubule//extracellular space//myosin complex//cytoplasm//tubulin complex//extrinsic component of membrane//intermediate filament//condensed chromosome outer kinetochore//proton-transporting ATP synthase complex, coupling factor F(o)	--	--
	Cluster-17666.0	2.87724	29.1851	-3.3279	0.0995869	0.00034159	0.019852	TRUE	Cluster-17666.0	1021	6649350	KPM11534.1	525	9.8e-51	excitatory amino acid transporter-like protein 2 [Sarcoptes scabiei]	--	--	--	--	--	--	--	--	--	P19439	186	7.4e-13	Probable glutamate receptor OS=Gallus gallus GN=KBP PE=1 SV=1	PF02829//PF06470//PF10613//PF00374	3H domain//SMC proteins Flexible Hinge Domain//Ligated ion channel L-glutamate- and glycine-binding site//Nickel-dependent hydrogenase	GO:0006811//GO:0051276//GO:0007165//GO:0007268	ion transport//chromosome organization//signal transduction//synaptic transmission	GO:0005515//GO:0004970//GO:0036094//GO:0005524//GO:0016151//GO:0005234	protein binding//ionotropic glutamate receptor activity//small molecule binding//ATP binding//nickel cation binding//extracellular-glutamate-gated ion channel activity	GO:0005694//GO:0016020	chromosome//membrane	--	--
	Cluster-58185.6701	2.6656	34.2236	-3.7028	0.0767973	1.1371e-05	0.0012627	TRUE	Cluster-58185.6701	1068	9603228	XP_018562215.1	309	1.1e-25	putative uncharacterized protein DDB_G0271606 [Anoplophora glabripennis]	--	--	--	--	--	--	--	--	--	--	--	--	--	PF14943//PF01496//PF02841//PF04857	Mitochondrial ribosome subunit S26//V-type ATPase 116kDa subunit family//Guanylate-binding protein, C-terminal domain//CAF1 family ribonuclease	GO:0015992//GO:0015991	proton transport//ATP hydrolysis coupled proton transport	GO:0015078//GO:0003924//GO:0005525	hydrogen ion transmembrane transporter activity//GTPase activity//GTP binding	GO:0005634//GO:0033179//GO:0005763	nucleus//proton-transporting V-type ATPase, V0 domain//mitochondrial small ribosomal subunit	--	--
	Cluster-58185.1458	1.28161	96.2028	-6.2144	0.0134673	2.3774e-12	1.7518e-09	TRUE	Cluster-58185.1458	1489	3724362	AGY54953.1	647	1e-64	encapsulation-relating protein [Monochamus alternatus]	--	--	--	--	--	--	--	--	--	--	--	--	--	PF03153//PF01434	Transcription factor IIA, alpha/beta subunit//Peptidase family M41	GO:0006367//GO:0006508	transcription initiation from RNA polymerase II promoter//proteolysis	GO:0004222//GO:0005524	metalloendopeptidase activity//ATP binding	GO:0005672	transcription factor TFIIA complex	--	--
	Cluster-36324.0	0	15.9056	-6.4667	0.0113065	4.0395e-05	0.0036492	TRUE	Cluster-36324.0	1623	3911082	CDJ92008.1	1683	8.2e-185	DNA RNA helicase domain containing protein [Haemonchus contortus]	XM_016514883.1	XM_016514883	78	4.16529e-30	PREDICTED: Sinocyclocheilus rhinocerous probable ATP-dependent RNA helicase DDX17 (LOC107710154), mRNA	K12823	DDX5, DBP2	ATP-dependent RNA helicase DDX5/DBP2	http://www.genome.jp/dbget-bin/www_bget?ko:K12823	P17844	1373	2.7e-150	Probable ATP-dependent RNA helicase DDX5 OS=Homo sapiens GN=DDX5 PE=1 SV=1	PF04851//PF00270	Type III restriction enzyme, res subunit//DEAD/DEAH box helicase	--	--	GO:0003677//GO:0005524//GO:0003676//GO:0016787	DNA binding//ATP binding//nucleic acid binding//hydrolase activity	--	--	KOG0331	ATP-dependent RNA helicase
	Cluster-36324.0	0	15.9056	-6.4667	0.0113065	4.0395e-05	0.0036492	TRUE	Cluster-36324.0	1623	3911082	CDJ92008.1	1683	8.2e-185	DNA RNA helicase domain containing protein [Haemonchus contortus]	XM_016514883.1	XM_016514883	78	4.16529e-30	PREDICTED: Sinocyclocheilus rhinocerous probable ATP-dependent RNA helicase DDX17 (LOC107710154), mRNA	K12823	DDX5, DBP2	ATP-dependent RNA helicase DDX5/DBP2	http://www.genome.jp/dbget-bin/www_bget?ko:K12823	P17844	1373	2.7e-150	Probable ATP-dependent RNA helicase DDX5 OS=Homo sapiens GN=DDX5 PE=1 SV=1	PF04851//PF00270	Type III restriction enzyme, res subunit//DEAD/DEAH box helicase	--	--	GO:0003677//GO:0005524//GO:0003676//GO:0016787	DNA binding//ATP binding//nucleic acid binding//hydrolase activity	--	--	KOG0331	ATP-dependent RNA helicase
	Cluster-58185.7598	0	20.022	-6.8069	0.00893139	4.3902e-06	0.00056005	TRUE	Cluster-58185.7598	1140	11049889	PAV91798.1	1371	8.7e-149	hypothetical protein WR25_18958 [Diploscapter pachys]	XM_003094595.1	XM_003094595	402	0	Caenorhabditis remanei CRE-TAG-61 protein (Cre-tag-61) mRNA, complete cds	--	--	--	--	Q26365	983	3.1e-105	ADP,ATP carrier protein OS=Drosophila melanogaster GN=sesB PE=2 SV=4	--	--	--	--	--	--	--	--	KOG0749	Mitochondrial ADP/ATP carrier proteins
	Cluster-58185.2840	0	22.2464	-6.9447	0.00811777	6.8594e-06	0.00082797	TRUE	Cluster-58185.2840	965	--	--	--	--	--	--	--	--	--	--	--	--	--	--	--	--	--	--	PF01080//PF00122	Presenilin//E1-E2 ATPase	--	--	GO:0004190//GO:0046872//GO:0000166	aspartic-type endopeptidase activity//metal ion binding//nucleotide binding	GO:0016021	integral component of membrane	--	--
	Cluster-58185.2657	1.29147	223.588	-7.4305	0.00579691	6.8608e-08	1.5939e-05	TRUE	Cluster-58185.2657	1225	10193928	ARA71334.1	1644	2.1e-180	alcohol dehydrogenase [Bursaphelenchus xylophilus]	--	--	--	--	--	--	--	--	--	Q17334	971	8.3e-104	Alcohol dehydrogenase 1 OS=Caenorhabditis elegans GN=sodh-1 PE=2 SV=2	PF00107//PF08541//PF02685//PF00106//PF08240//PF02826	Zinc-binding dehydrogenase//3-Oxoacyl-[acyl-carrier-protein (ACP)] synthase III C terminal//Glucokinase//short chain dehydrogenase//Alcohol dehydrogenase GroES-like domain//D-isomer specific 2-hydroxyacid dehydrogenase, NAD binding domain	GO:0005982//GO:0006094//GO:0005985//GO:0055114//GO:0051156//GO:0008152//GO:0006012//GO:0019872//GO:0008610//GO:0006096	starch metabolic process//gluconeogenesis//sucrose metabolic process//oxidation-reduction process//glucose 6-phosphate metabolic process//metabolic process//galactose metabolic process//streptomycin biosynthetic process//lipid biosynthetic process//glycolytic process	GO:0051287//GO:0016491//GO:0005524//GO:0016747//GO:0004340	NAD binding//oxidoreductase activity//ATP binding//transferase activity, transferring acyl groups other than amino-acyl groups//glucokinase activity	--	--	KOG0023	Alcohol dehydrogenase, class V
	Cluster-58185.20223	0	591.025	-11.683	0.000304135	5.5738e-22	1.7753e-18	TRUE	Cluster-58185.20223	322	9612234	XP_018573836.1	394	4.8e-36	LOW QUALITY PROTEIN: uncharacterized protein LOC108912905 [Anoplophora glabripennis]	KT970063.1	KT970063	179	5.4246e-87	Rhipidia chenwenyoungi mitochondrion, partial genome	K02126	ATPeF0A, MTATP6, ATP6	F-type H+-transporting ATPase subunit a	http://www.genome.jp/dbget-bin/www_bget?ko:K02126	Q7IV55	344	1.1e-31	ATP synthase subunit a OS=Drosophila mauritiana GN=mt:ATPase6 PE=3 SV=2	--	--	--	--	--	--	--	--	KOG4665	ATP synthase F0 subunit 6 and related proteins
